# Supplementary material for: Energy-mediated vs. ammonium-regulated gene expression in the obligate ammonia-oxidizing bacterium, Nitrosococcus oceani
Source: Front Microbiol. 2013 Sep 13;4:277. doi: 10.3389/fmicb.2013.00277 (PMC3772326; doi:10.3389/fmicb.2013.00277)
Supplement: Supplementary file 1 [file DataSheet1.XLS]

## Sheet: Sheet1
		A	A	C	C	B	B	D	D	DEG=A/C	AVG A/C	STD A/C	IND=B/A	AVG B/A	STD B/A	IND=D/A	AVG D/A	STD D/A	SPIKE=B/C	AVG B/C	STD B/C
SEQ_ID	BLOCK	45741702_532	45749602_532	45741502_532	45749802_532	45741602_532	45749902_532	45741802_532	45749702_532													GENE_INFO
conditions		B no NH4	A no NH4	B + NH4 24 HR	A + NH4 24 HR	B + NH4 4HR	A + NH4 4HR	B no NH4 + HA	A no NH4 + HA
Noc_0001080700000044	BLOCK1	521.222	475.917	566.792	572.56	1721.55	1980.43	973.603	910.684	0.875181	0.840847	0.0396146	3.7126	3.56334	0.233776	1.88969	1.76556	0.14398	3.2492	2.99631	0.247204	44|0|0807|CDS|Noc_0001|GI:77163562;InterPro:IPR001957;InterPro:IPR003593;GeneID:3704429|NC_007484|77163561|chromosomal replication initiator protein, DnaA|NC_007484|175-1524||Nitrosococcus oceani ATCC 19707, complete genome.|2008-10-17|GenBank
Noc_0001080700000044	BLOCK2	514.71	556.814	655.269	595.182	1849.35	1611.63	764.984	962.027	0.85691			3.22996			1.61173			2.76778			44|0|0807|CDS|Noc_0001|GI:77163562;InterPro:IPR001957;InterPro:IPR003593;GeneID:3704429|NC_007484|77163561|chromosomal replication initiator protein, DnaA|NC_007484|175-1524||Nitrosococcus oceani ATCC 19707, complete genome.|2008-10-17|GenBank
Noc_0001080700000044	BLOCK3	406.313	488.005	544.41	511.105	1787.23	1555.56	828.64	858.835	0.84728			3.73781			1.88689			3.16697			44|0|0807|CDS|Noc_0001|GI:77163562;InterPro:IPR001957;InterPro:IPR003593;GeneID:3704429|NC_007484|77163561|chromosomal replication initiator protein, DnaA|NC_007484|175-1524||Nitrosococcus oceani ATCC 19707, complete genome.|2008-10-17|GenBank
Noc_0001080700000044	BLOCK4	483.743	489.023	619.014	621.733	1782.87	1692.84	732.233	896.091	0.784016			3.57301			1.67391			2.8013			44|0|0807|CDS|Noc_0001|GI:77163562;InterPro:IPR001957;InterPro:IPR003593;GeneID:3704429|NC_007484|77163561|chromosomal replication initiator protein, DnaA|NC_007484|175-1524||Nitrosococcus oceani ATCC 19707, complete genome.|2008-10-17|GenBank
Noc_0002080700000045	BLOCK1	516.585	489.419	550.583	567.199	2339.25	2419.35	1088.69	1194.8	0.9	0.851613	0.0924561	4.7302	4.68783	0.0878457	2.26986	2.1732	0.186135	4.25718	3.99154	0.436019	45|0|0807|CDS|Noc_0002|GI:77163563;InterPro:IPR001001;GeneID:3704430|NC_007484|77163561|DNA-directed DNA polymerase|NC_007484|2396-3499||Nitrosococcus oceani ATCC 19707, complete genome.|2008-10-17|GenBank
Noc_0002080700000045	BLOCK2	492.466	440.858	504.657	499.257	2364.01	2044.92	802.487	1035.06	0.929686			4.7239			1.96882			4.39174			45|0|0807|CDS|Noc_0002|GI:77163563;InterPro:IPR001001;GeneID:3704430|NC_007484|77163561|DNA-directed DNA polymerase|NC_007484|2396-3499||Nitrosococcus oceani ATCC 19707, complete genome.|2008-10-17|GenBank
Noc_0002080700000045	BLOCK3	552.395	553.13	646.383	644.74	2792.95	2244.33	1031.57	1260.98	0.85625			4.55647			2.07373			3.90148			45|0|0807|CDS|Noc_0002|GI:77163563;InterPro:IPR001001;GeneID:3704430|NC_007484|77163561|DNA-directed DNA polymerase|NC_007484|2396-3499||Nitrosococcus oceani ATCC 19707, complete genome.|2008-10-17|GenBank
Noc_0002080700000045	BLOCK4	448.49	459.264	654.035	605.831	2324.79	1978.63	1107.1	1053.72	0.720517			4.74073			2.3804			3.41578			45|0|0807|CDS|Noc_0002|GI:77163563;InterPro:IPR001001;GeneID:3704430|NC_007484|77163561|DNA-directed DNA polymerase|NC_007484|2396-3499||Nitrosococcus oceani ATCC 19707, complete genome.|2008-10-17|GenBank
Noc_0017080700000046	BLOCK1	3609.39	3445.47	2400.07	2631.73	811.015	925.263	1422.23	1866.03	1.40205	1.34627	0.0943705	0.246111	0.25635	0.00861142	0.466099	0.529113	0.043417	0.345061	0.344852	0.0217791	46|0|0807|CDS|Noc_0017|GI:77163564;GeneID:3705950|NC_007484|77163561|transposase ISY100e|NC_007484|10544-11101||Nitrosococcus oceani ATCC 19707, complete genome.|2008-10-17|GenBank
Noc_0017080700000046	BLOCK2	3211.71	3546.37	2903.92	2255.18	958.806	846.737	1784.19	1870.68	1.30994			0.267168			0.540815			0.349973			46|0|0807|CDS|Noc_0017|GI:77163564;GeneID:3705950|NC_007484|77163561|transposase ISY100e|NC_007484|10544-11101||Nitrosococcus oceani ATCC 19707, complete genome.|2008-10-17|GenBank
Noc_0017080700000046	BLOCK3	2921.29	2809.38	2403.54	2250.12	741.198	728.874	1601.01	1639.76	1.23143			0.256527			0.565513			0.315896			46|0|0807|CDS|Noc_0017|GI:77163564;GeneID:3705950|NC_007484|77163561|transposase ISY100e|NC_007484|10544-11101||Nitrosococcus oceani ATCC 19707, complete genome.|2008-10-17|GenBank
Noc_0017080700000046	BLOCK4	3401.45	3347.62	2332.89	2348.59	914.409	810.621	1701.03	1970.64	1.44165			0.255595			0.544027			0.36848			46|0|0807|CDS|Noc_0017|GI:77163564;GeneID:3705950|NC_007484|77163561|transposase ISY100e|NC_007484|10544-11101||Nitrosococcus oceani ATCC 19707, complete genome.|2008-10-17|GenBank
Noc_0018080700000047	BLOCK1	808.759	760.81	749	608.229	572.03	395.136	606.291	566.14	1.15645	1.08591	0.0522653	0.616199	0.639579	0.0221444	0.746977	0.784591	0.0454405	0.712604	0.69389	0.022408	47|0|0807|CDS|Noc_0018|GI:77163565;InterPro:IPR001238;InterPro:IPR003395;GeneID:3705951|NC_007484|77163561|RecF protein|NC_007484|11319-12410||Nitrosococcus oceani ATCC 19707, complete genome.|2008-10-17|GenBank
Noc_0018080700000047	BLOCK2	926.264	787.03	790.418	813.137	540.052	602.429	756.737	697.056	1.06843			0.666833			0.848537			0.712468			47|0|0807|CDS|Noc_0018|GI:77163565;InterPro:IPR001238;InterPro:IPR003395;GeneID:3705951|NC_007484|77163561|RecF protein|NC_007484|11319-12410||Nitrosococcus oceani ATCC 19707, complete genome.|2008-10-17|GenBank
Noc_0018080700000047	BLOCK3	897.116	824.397	885.785	782.444	635.637	478.138	718.687	586.756	1.03194			0.646974			0.758311			0.667639			47|0|0807|CDS|Noc_0018|GI:77163565;InterPro:IPR001238;InterPro:IPR003395;GeneID:3705951|NC_007484|77163561|RecF protein|NC_007484|11319-12410||Nitrosococcus oceani ATCC 19707, complete genome.|2008-10-17|GenBank
Noc_0018080700000047	BLOCK4	876.952	839.737	765.81	813.765	532.806	545.806	673.809	673.002	1.0868			0.628309			0.78454			0.682849			47|0|0807|CDS|Noc_0018|GI:77163565;InterPro:IPR001238;InterPro:IPR003395;GeneID:3705951|NC_007484|77163561|RecF protein|NC_007484|11319-12410||Nitrosococcus oceani ATCC 19707, complete genome.|2008-10-17|GenBank
Noc_0019080700000048	BLOCK1	3906.08	4083.48	2878.59	3536.6	5506.98	5050.57	5881.14	5714.41	1.24541	1.30863	0.139989	1.32142	1.29473	0.0944665	1.45134	1.38948	0.0591933	1.64571	1.69094	0.176716	48|0|0807|CDS|Noc_0019|GI:77163566;InterPro:IPR000565;InterPro:IPR001241;InterPro:IPR002288;InterPro:IPR003594;InterPro:IPR006171;InterPro:IPR011557;InterPro:IPR011558;GeneID:3705952|NC_007484|77163561|DNA gyrase, B subunit|NC_007484|12438-14861||Nitrosococcus oceani ATCC 19707, complete genome.|2008-10-17|GenBank
Noc_0019080700000048	BLOCK2	4414.1	3975.25	3386.11	3806.94	5364.64	5185.12	6128.24	5444.91	1.16631			1.25752			1.3795			1.46666			48|0|0807|CDS|Noc_0019|GI:77163566;InterPro:IPR000565;InterPro:IPR001241;InterPro:IPR002288;InterPro:IPR003594;InterPro:IPR006171;InterPro:IPR011557;InterPro:IPR011558;GeneID:3705952|NC_007484|77163561|DNA gyrase, B subunit|NC_007484|12438-14861||Nitrosococcus oceani ATCC 19707, complete genome.|2008-10-17|GenBank
Noc_0019080700000048	BLOCK3	4984.72	4118.58	2944.38	3151.68	5562.27	5261.87	6356.86	5589.86	1.49331			1.18904			1.31235			1.7756			48|0|0807|CDS|Noc_0019|GI:77163566;InterPro:IPR000565;InterPro:IPR001241;InterPro:IPR002288;InterPro:IPR003594;InterPro:IPR006171;InterPro:IPR011557;InterPro:IPR011558;GeneID:3705952|NC_007484|77163561|DNA gyrase, B subunit|NC_007484|12438-14861||Nitrosococcus oceani ATCC 19707, complete genome.|2008-10-17|GenBank
Noc_0019080700000048	BLOCK4	4767.67	3804.22	3153.22	3294.37	6246.8	5847.58	6643.03	5483.75	1.32947			1.41093			1.41471			1.8758			48|0|0807|CDS|Noc_0019|GI:77163566;InterPro:IPR000565;InterPro:IPR001241;InterPro:IPR002288;InterPro:IPR003594;InterPro:IPR006171;InterPro:IPR011557;InterPro:IPR011558;GeneID:3705952|NC_007484|77163561|DNA gyrase, B subunit|NC_007484|12438-14861||Nitrosococcus oceani ATCC 19707, complete genome.|2008-10-17|GenBank
Noc_0020080700000049	BLOCK1	618.84	711.793	581.648	631.267	1026.86	871.572	599.726	721.25	1.09705	1.02306	0.0864768	1.42671	1.43025	0.106821	0.992742	1.05742	0.15319	1.56518	1.45762	0.0763048	49|0|0807|CDS|Noc_0020|GI:77163567;InterPro:IPR007565;GeneID:3705953|NC_007484|77163561|hypothetical protein|NC_007484|14920-15621||Nitrosococcus oceani ATCC 19707, complete genome.|2008-10-17|GenBank
Noc_0020080700000049	BLOCK2	507.49	627.961	664.211	600.03	916.747	877.252	727.395	731.125	0.898129			1.57999			1.28453			1.41903			49|0|0807|CDS|Noc_0020|GI:77163567;InterPro:IPR007565;GeneID:3705953|NC_007484|77163561|hypothetical protein|NC_007484|14920-15621||Nitrosococcus oceani ATCC 19707, complete genome.|2008-10-17|GenBank
Noc_0020080700000049	BLOCK3	690.966	658.783	676.573	604.294	1044.33	819.342	644.725	709.254	1.05378			1.38075			1.00313			1.45501			49|0|0807|CDS|Noc_0020|GI:77163567;InterPro:IPR007565;GeneID:3705953|NC_007484|77163561|hypothetical protein|NC_007484|14920-15621||Nitrosococcus oceani ATCC 19707, complete genome.|2008-10-17|GenBank
Noc_0020080700000049	BLOCK4	603.937	556.861	559.626	553.029	840.587	707.412	539.764	562.171	1.04327			1.33356			0.94929			1.39127			49|0|0807|CDS|Noc_0020|GI:77163567;InterPro:IPR007565;GeneID:3705953|NC_007484|77163561|hypothetical protein|NC_007484|14920-15621||Nitrosococcus oceani ATCC 19707, complete genome.|2008-10-17|GenBank
Noc_0021080700000050	BLOCK1	3410.82	3214.48	5942.26	5177.4	8528.21	9274.56	6221.31	6377.25	0.595819	0.579548	0.0511665	2.68709	2.80394	0.177191	1.90158	2.04613	0.145428	1.60102	1.619	0.0758678	50|0|0807|CDS|Noc_0021|GI:77163568;InterPro:IPR000146;GeneID:3705954|NC_007484|77163561|fructose-1,6-bisphosphatase|NC_007484|17144-18151|catalyzes the formation of D-fructose 6-phosphate from fructose-1,6-bisphosphate|Nitrosococcus oceani ATCC 19707, complete genome.|2008-10-17|GenBank
Noc_0021080700000050	BLOCK2	2942.69	3004.61	5013.34	5146.24	8342.11	8942.45	6229.06	6263.19	0.585389			2.90629			2.10049			1.70131			50|0|0807|CDS|Noc_0021|GI:77163568;InterPro:IPR000146;GeneID:3705954|NC_007484|77163561|fructose-1,6-bisphosphatase|NC_007484|17144-18151|catalyzes the formation of D-fructose 6-phosphate from fructose-1,6-bisphosphate|Nitrosococcus oceani ATCC 19707, complete genome.|2008-10-17|GenBank
Noc_0021080700000050	BLOCK3	3460.52	3276.45	4878.4	5833.03	8509.94	9169.02	6530.67	6659.89	0.628951			2.62417			1.95794			1.65048			50|0|0807|CDS|Noc_0021|GI:77163568;InterPro:IPR000146;GeneID:3705954|NC_007484|77163561|fructose-1,6-bisphosphatase|NC_007484|17144-18151|catalyzes the formation of D-fructose 6-phosphate from fructose-1,6-bisphosphate|Nitrosococcus oceani ATCC 19707, complete genome.|2008-10-17|GenBank
Noc_0021080700000050	BLOCK4	3026.72	2692.92	5419.49	5838.92	8612.22	8536.5	6403.3	6320.11	0.508032			2.99822			2.22451			1.52319			50|0|0807|CDS|Noc_0021|GI:77163568;InterPro:IPR000146;GeneID:3705954|NC_007484|77163561|fructose-1,6-bisphosphatase|NC_007484|17144-18151|catalyzes the formation of D-fructose 6-phosphate from fructose-1,6-bisphosphate|Nitrosococcus oceani ATCC 19707, complete genome.|2008-10-17|GenBank
Noc_0022080700000051	BLOCK1	632.265	628.603	780.004	788.294	2854.79	1614.67	795.935	929.784	0.803972	0.79396	0.0450911	3.54475	3.38869	0.109521	1.36867	1.38315	0.069418	2.84988	2.69119	0.187975	51|0|0807|CDS|Noc_0022|GI:77163569;InterPro:IPR002489;GeneID:3705955|NC_007484|77163561|formylmethanofuran dehydrogenase|NC_007484|18366-19184||Nitrosococcus oceani ATCC 19707, complete genome.|2008-10-17|GenBank
Noc_0022080700000051	BLOCK2	506.049	620.009	695.159	674.479	2424.49	1383.69	681.971	948.28	0.822158			3.38187			1.44775			2.78043			51|0|0807|CDS|Noc_0022|GI:77163569;InterPro:IPR002489;GeneID:3705955|NC_007484|77163561|formylmethanofuran dehydrogenase|NC_007484|18366-19184||Nitrosococcus oceani ATCC 19707, complete genome.|2008-10-17|GenBank
Noc_0022080700000051	BLOCK3	710.56	698.418	785.369	928.394	2817.08	1831.25	880.751	939.211	0.822155			3.29908			1.29169			2.71235			51|0|0807|CDS|Noc_0022|GI:77163569;InterPro:IPR002489;GeneID:3705955|NC_007484|77163561|formylmethanofuran dehydrogenase|NC_007484|18366-19184||Nitrosococcus oceani ATCC 19707, complete genome.|2008-10-17|GenBank
Noc_0022080700000051	BLOCK4	619.773	657.084	924.287	830.705	2640.98	1609.78	783.017	1035.85	0.727557			3.32908			1.42449			2.4221			51|0|0807|CDS|Noc_0022|GI:77163569;InterPro:IPR002489;GeneID:3705955|NC_007484|77163561|formylmethanofuran dehydrogenase|NC_007484|18366-19184||Nitrosococcus oceani ATCC 19707, complete genome.|2008-10-17|GenBank
Noc_0023080700000052	BLOCK1	3487.42	2477.1	2926.96	2139.07	1171.46	1325.94	2519.9	1850.64	1.17736	1.1434	0.069882	0.41871	0.453321	0.0402162	0.732756	0.792863	0.0510967	0.492971	0.518269	0.0545069	52|0|0807|CDS|Noc_0023|GI:77163570;InterPro:IPR002770;GeneID:3705956|NC_007484|77163561|tetrahydromethanopterin formyltransferase|NC_007484|19267-20124|catalyzes the transfer of a formyl group from formylmethanofuran to tetrahydromethanopterin tetrahydromethanopterin|Nitrosococcus oceani ATCC 19707, complete genome.|2008-10-17|GenBank
Noc_0023080700000052	BLOCK2	2410.76	2687.04	2596.58	2069	1254.61	1305.44	2365.4	1969.62	1.09264			0.502187			0.850371			0.54871			52|0|0807|CDS|Noc_0023|GI:77163570;InterPro:IPR002770;GeneID:3705956|NC_007484|77163561|tetrahydromethanopterin formyltransferase|NC_007484|19267-20124|catalyzes the transfer of a formyl group from formylmethanofuran to tetrahydromethanopterin tetrahydromethanopterin|Nitrosococcus oceani ATCC 19707, complete genome.|2008-10-17|GenBank
Noc_0023080700000052	BLOCK3	3216.14	2901.87	2767.73	2225.68	1414.3	1463.16	2671.59	2317.56	1.22522			0.470325			0.815484			0.57625			52|0|0807|CDS|Noc_0023|GI:77163570;InterPro:IPR002770;GeneID:3705956|NC_007484|77163561|tetrahydromethanopterin formyltransferase|NC_007484|19267-20124|catalyzes the transfer of a formyl group from formylmethanofuran to tetrahydromethanopterin tetrahydromethanopterin|Nitrosococcus oceani ATCC 19707, complete genome.|2008-10-17|GenBank
Noc_0023080700000052	BLOCK4	2784.75	2812.14	2961.7	2228.36	1259.59	1102.65	2194.72	2130.79	1.07838			0.422063			0.77284			0.455146			52|0|0807|CDS|Noc_0023|GI:77163570;InterPro:IPR002770;GeneID:3705956|NC_007484|77163561|tetrahydromethanopterin formyltransferase|NC_007484|19267-20124|catalyzes the transfer of a formyl group from formylmethanofuran to tetrahydromethanopterin tetrahydromethanopterin|Nitrosococcus oceani ATCC 19707, complete genome.|2008-10-17|GenBank
Noc_0024080700000053	BLOCK1	1767.23	1733.69	1442.16	1280.06	399.322	375.571	975.214	1070.3	1.28605	1.26098	0.0552816	0.22134	0.258124	0.031234	0.584281	0.580312	0.0200978	0.284655	0.3246	0.030861	53|0|0807|CDS|Noc_0024|GI:77163571;InterPro:IPR001604;GeneID:3705957|NC_007484|77163561|DNA/RNA non-specific endonuclease|NC_007484|20172-21842||Nitrosococcus oceani ATCC 19707, complete genome.|2008-10-17|GenBank
Noc_0024080700000053	BLOCK2	1727.12	1584.27	1344.58	1310.28	414.784	426.731	949.596	964.749	1.2473			0.254127			0.578108			0.316972			53|0|0807|CDS|Noc_0024|GI:77163571;InterPro:IPR001604;GeneID:3705957|NC_007484|77163561|DNA/RNA non-specific endonuclease|NC_007484|20172-21842||Nitrosococcus oceani ATCC 19707, complete genome.|2008-10-17|GenBank
Noc_0024080700000053	BLOCK3	1778.64	1713.96	1449.19	1197.41	429.805	476.384	1114.23	824.31	1.31965			0.25946			0.555042			0.342397			53|0|0807|CDS|Noc_0024|GI:77163571;InterPro:IPR001604;GeneID:3705957|NC_007484|77163561|DNA/RNA non-specific endonuclease|NC_007484|20172-21842||Nitrosococcus oceani ATCC 19707, complete genome.|2008-10-17|GenBank
Noc_0024080700000053	BLOCK4	1557.74	1661.85	1437.21	1266.26	463.6	494.45	991.919	952.13	1.19091			0.297569			0.603819			0.354377			53|0|0807|CDS|Noc_0024|GI:77163571;InterPro:IPR001604;GeneID:3705957|NC_007484|77163561|DNA/RNA non-specific endonuclease|NC_007484|20172-21842||Nitrosococcus oceani ATCC 19707, complete genome.|2008-10-17|GenBank
Noc_0025080700000054	BLOCK1	1866.75	2042.98	2052.01	1600.12	1331.94	1323.67	1325.36	1459.37	1.07054	1.17404	0.115829	0.679228	0.661968	0.0488733	0.712253	0.708466	0.0348518	0.727139	0.773269	0.0315174	54|0|0807|CDS|Noc_0025|GI:77163572;GeneID:3705958|NC_007484|77163561|formylmethanofuran dehydrogenase|NC_007484|21857-23134||Nitrosococcus oceani ATCC 19707, complete genome.|2008-10-17|GenBank
Noc_0025080700000054	BLOCK2	1764.61	1980.85	1830.53	1647.13	1291.9	1417.53	1356.44	1476.47	1.07701			0.723388			0.756357			0.779093			54|0|0807|CDS|Noc_0025|GI:77163572;GeneID:3705958|NC_007484|77163561|formylmethanofuran dehydrogenase|NC_007484|21857-23134||Nitrosococcus oceani ATCC 19707, complete genome.|2008-10-17|GenBank
Noc_0025080700000054	BLOCK3	1639.22	1858.62	1568.82	1171.08	1095.7	1082.86	1058.11	1331.78	1.27663			0.622832			0.683248			0.795127			54|0|0807|CDS|Noc_0025|GI:77163572;GeneID:3705958|NC_007484|77163561|formylmethanofuran dehydrogenase|NC_007484|21857-23134||Nitrosococcus oceani ATCC 19707, complete genome.|2008-10-17|GenBank
Noc_0025080700000054	BLOCK4	1980.06	1966.41	1661.89	1440.7	1162.51	1293.87	1170.25	1521.27	1.272			0.622423			0.682006			0.791719			54|0|0807|CDS|Noc_0025|GI:77163572;GeneID:3705958|NC_007484|77163561|formylmethanofuran dehydrogenase|NC_007484|21857-23134||Nitrosococcus oceani ATCC 19707, complete genome.|2008-10-17|GenBank
Noc_0026080700000055	BLOCK1	4733.24	5191.95	4854.44	4040.38	2535.32	2862.16	3538.22	3785.44	1.11584	1.06349	0.058569	0.543816	0.576038	0.0530045	0.737886	0.789643	0.0383602	0.606811	0.61045	0.0260598	55|0|0807|CDS|Noc_0026|GI:77163573;InterPro:IPR007730;GeneID:3705959|NC_007484|77163561|hypothetical protein|NC_007484|23322-23927||Nitrosococcus oceani ATCC 19707, complete genome.|2008-10-17|GenBank
Noc_0026080700000055	BLOCK2	4822.17	4039.97	4622.81	3595.62	1958.74	2777.93	3719.66	3537.09	1.07832			0.534484			0.818848			0.576347			55|0|0807|CDS|Noc_0026|GI:77163573;InterPro:IPR007730;GeneID:3705959|NC_007484|77163561|hypothetical protein|NC_007484|23322-23927||Nitrosococcus oceani ATCC 19707, complete genome.|2008-10-17|GenBank
Noc_0026080700000055	BLOCK3	4764.06	4476.44	4633.96	3919.91	2332.96	2976.36	3627.08	3610	1.08027			0.574571			0.783191			0.620692			55|0|0807|CDS|Noc_0026|GI:77163573;InterPro:IPR007730;GeneID:3705959|NC_007484|77163561|hypothetical protein|NC_007484|23322-23927||Nitrosococcus oceani ATCC 19707, complete genome.|2008-10-17|GenBank
Noc_0026080700000055	BLOCK4	3946.3	4024.72	4681.24	3456.34	2427.34	2764.02	3381.15	3144.29	0.979532			0.65128			0.818645			0.637949			55|0|0807|CDS|Noc_0026|GI:77163573;InterPro:IPR007730;GeneID:3705959|NC_007484|77163561|hypothetical protein|NC_007484|23322-23927||Nitrosococcus oceani ATCC 19707, complete genome.|2008-10-17|GenBank
Noc_0027080700000056	BLOCK1	911.547	781.809	804.061	757.482	1321.27	1038.34	1040.49	687.707	1.08441	1.10968	0.0737298	1.39345	1.40582	0.0814073	1.02058	0.997188	0.0438352	1.51108	1.55789	0.099994	56|0|0807|CDS|Noc_0027|GI:77163574;InterPro:IPR001278;InterPro:IPR001412;InterPro:IPR005148;InterPro:IPR008909;GeneID:3705960|NC_007484|77163561|arginyl-tRNA synthetase|NC_007484|23931-25688|catalyzes a two-step reaction, first charging an arginine molecule by linking its carboxyl group to the alpha-phosphate of ATP, followed by transfer of the aminoacyl-adenylate to its tRNA; class-I aminoacyl-t…
Noc_0027080700000056	BLOCK2	1071.49	794.887	811.772	732.054	1433.28	1182.68	968.531	779.873	1.20893			1.40163			0.936792			1.69447			56|0|0807|CDS|Noc_0027|GI:77163574;InterPro:IPR001278;InterPro:IPR001412;InterPro:IPR005148;InterPro:IPR008909;GeneID:3705960|NC_007484|77163561|arginyl-tRNA synthetase|NC_007484|23931-25688|catalyzes a two-step reaction, first charging an arginine molecule by linking its carboxyl group to the alpha-phosphate of ATP, followed by transfer of the aminoacyl-adenylate to its tRNA; class-I aminoacyl-t…
Noc_0027080700000056	BLOCK3	1094.4	1111.6	1020.09	963.836	1536.64	1364.64	1228.94	965.272	1.11194			1.31517			0.994655			1.46239			56|0|0807|CDS|Noc_0027|GI:77163574;InterPro:IPR001278;InterPro:IPR001412;InterPro:IPR005148;InterPro:IPR008909;GeneID:3705960|NC_007484|77163561|arginyl-tRNA synthetase|NC_007484|23931-25688|catalyzes a two-step reaction, first charging an arginine molecule by linking its carboxyl group to the alpha-phosphate of ATP, followed by transfer of the aminoacyl-adenylate to its tRNA; class-I aminoacyl-t…
Noc_0027080700000056	BLOCK4	1124.17	956.722	981.594	1031.99	1784.99	1363.46	1209	948.317	1.03343			1.51303			1.03673			1.56361			56|0|0807|CDS|Noc_0027|GI:77163574;InterPro:IPR001278;InterPro:IPR001412;InterPro:IPR005148;InterPro:IPR008909;GeneID:3705960|NC_007484|77163561|arginyl-tRNA synthetase|NC_007484|23931-25688|catalyzes a two-step reaction, first charging an arginine molecule by linking its carboxyl group to the alpha-phosphate of ATP, followed by transfer of the aminoacyl-adenylate to its tRNA; class-I aminoacyl-t…
Noc_0028080700000057	BLOCK1	473.76	495.403	477.271	447.096	420.393	418.651	395.995	393.326	1.04846	1.06484	0.130714	0.865742	0.844257	0.0645828	0.814436	0.863733	0.0574312	0.907697	0.892734	0.0386834	57|0|0807|CDS|Noc_0028|GI:77163575;InterPro:IPR001650;InterPro:IPR005259;InterPro:IPR006935;InterPro:IPR011545;GeneID:3705961|NC_007484|77163561|primosome assembly protein PriA|NC_007484|25794-28004|binding of PriA to forked DNA starts the assembly of the primosome, also possesses 3'-5' helicase activity|Nitrosococcus oceani ATCC 19707, complete genome.|2008-10-17|GenBank
Noc_0028080700000057	BLOCK2	464.74	566.878	499.886	515.295	421.557	464.755	492.216	454.528	1.01619			0.859147			0.917727			0.873057			57|0|0807|CDS|Noc_0028|GI:77163575;InterPro:IPR001650;InterPro:IPR005259;InterPro:IPR006935;InterPro:IPR011545;GeneID:3705961|NC_007484|77163561|primosome assembly protein PriA|NC_007484|25794-28004|binding of PriA to forked DNA starts the assembly of the primosome, also possesses 3'-5' helicase activity|Nitrosococcus oceani ATCC 19707, complete genome.|2008-10-17|GenBank
Noc_0028080700000057	BLOCK3	564.526	553.269	431.331	463.017	412.119	427.728	482.752	426.851	1.24984			0.751344			0.813748			0.939062			57|0|0807|CDS|Noc_0028|GI:77163575;InterPro:IPR001650;InterPro:IPR005259;InterPro:IPR006935;InterPro:IPR011545;GeneID:3705961|NC_007484|77163561|primosome assembly protein PriA|NC_007484|25794-28004|binding of PriA to forked DNA starts the assembly of the primosome, also possesses 3'-5' helicase activity|Nitrosococcus oceani ATCC 19707, complete genome.|2008-10-17|GenBank
Noc_0028080700000057	BLOCK4	473.395	477.39	475.764	530.516	388.837	467.627	423.606	440.679	0.944852			0.900795			0.909022			0.851118			57|0|0807|CDS|Noc_0028|GI:77163575;InterPro:IPR001650;InterPro:IPR005259;InterPro:IPR006935;InterPro:IPR011545;GeneID:3705961|NC_007484|77163561|primosome assembly protein PriA|NC_007484|25794-28004|binding of PriA to forked DNA starts the assembly of the primosome, also possesses 3'-5' helicase activity|Nitrosococcus oceani ATCC 19707, complete genome.|2008-10-17|GenBank
Noc_0029080700000058	BLOCK1	523.437	441.1	475.364	477.212	1233.59	1060.38	597.809	606.039	1.01256	1.01247	0.0724571	2.37831	2.32392	0.163565	1.24811	1.21655	0.0643596	2.40817	2.34594	0.118385	58|0|0807|CDS|Noc_0029|GI:77163576;InterPro:IPR002818;InterPro:IPR006287;GeneID:3705962|NC_007484|77163561|DJ-1|NC_007484|28110-28664||Nitrosococcus oceani ATCC 19707, complete genome.|2008-10-17|GenBank
Noc_0029080700000058	BLOCK2	407.549	434.406	452.938	472.053	1153.88	931.703	518.185	521.371	0.91023			2.47707			1.23469			2.2547			58|0|0807|CDS|Noc_0029|GI:77163576;InterPro:IPR002818;InterPro:IPR006287;GeneID:3705962|NC_007484|77163561|DJ-1|NC_007484|28110-28664||Nitrosococcus oceani ATCC 19707, complete genome.|2008-10-17|GenBank
Noc_0029080700000058	BLOCK3	556.173	532.457	531.668	485.927	1294.25	984.304	581.629	639.235	1.06981			2.09304			1.12147			2.23915			58|0|0807|CDS|Noc_0029|GI:77163576;InterPro:IPR002818;InterPro:IPR006287;GeneID:3705962|NC_007484|77163561|DJ-1|NC_007484|28110-28664||Nitrosococcus oceani ATCC 19707, complete genome.|2008-10-17|GenBank
Noc_0029080700000058	BLOCK4	503.81	429.421	415.09	467.567	1265.16	925.365	601.813	575.876	1.0573			2.34725			1.26195			2.48175			58|0|0807|CDS|Noc_0029|GI:77163576;InterPro:IPR002818;InterPro:IPR006287;GeneID:3705962|NC_007484|77163561|DJ-1|NC_007484|28110-28664||Nitrosococcus oceani ATCC 19707, complete genome.|2008-10-17|GenBank
Noc_0030080700000059	BLOCK1	1890.17	1623.92	2338.25	3029.88	7210.67	6690.13	5927.22	5370.25	0.654621	0.582354	0.0525631	3.95573	4.22211	0.453826	3.21491	3.31501	0.0680872	2.58951	2.44635	0.179935	59|0|0807|CDS|Noc_0030|GI:77163577;InterPro:IPR001478;InterPro:IPR004447;InterPro:IPR005151;GeneID:3705963|NC_007484|77163561|peptidase S41A|NC_007484|28738-30057||Nitrosococcus oceani ATCC 19707, complete genome.|2008-10-17|GenBank
Noc_0030080700000059	BLOCK2	1462.21	1422.63	2499.99	2958.14	7768.84	6218.89	4730.85	4876.33	0.528542			4.84869			3.33022			2.56274			59|0|0807|CDS|Noc_0030|GI:77163577;InterPro:IPR001478;InterPro:IPR004447;InterPro:IPR005151;GeneID:3705963|NC_007484|77163561|peptidase S41A|NC_007484|28738-30057||Nitrosococcus oceani ATCC 19707, complete genome.|2008-10-17|GenBank
Noc_0030080700000059	BLOCK3	2066.11	1575.89	2992.96	3361.51	8062.26	7428.96	6391.98	5854.45	0.573141			4.25349			3.36255			2.43785			59|0|0807|CDS|Noc_0030|GI:77163577;InterPro:IPR001478;InterPro:IPR004447;InterPro:IPR005151;GeneID:3705963|NC_007484|77163561|peptidase S41A|NC_007484|28738-30057||Nitrosococcus oceani ATCC 19707, complete genome.|2008-10-17|GenBank
Noc_0030080700000059	BLOCK4	1941.04	1867.64	2934.09	3711.54	7890.13	6699.12	6422.16	6345.93	0.57311			3.83053			3.35237			2.19532			59|0|0807|CDS|Noc_0030|GI:77163577;InterPro:IPR001478;InterPro:IPR004447;InterPro:IPR005151;GeneID:3705963|NC_007484|77163561|peptidase S41A|NC_007484|28738-30057||Nitrosococcus oceani ATCC 19707, complete genome.|2008-10-17|GenBank
Noc_0031080700000060	BLOCK1	1481.24	1233.34	1574.12	1559.48	4625.08	4134.53	2801.59	2713.33	0.866283	0.84342	0.0870911	3.22687	3.34826	0.301285	2.03159	2.13625	0.0726885	2.79538	2.81192	0.229066	60|0|0807|CDS|Noc_0031|GI:77163578;InterPro:IPR005995;InterPro:IPR006124;InterPro:IPR011258;GeneID:3705964|NC_007484|77163561|phosphoglyceromutase|NC_007484|30469-32022|catalyzes the interconversion of 2-phosphoglycerate and 3-phosphoglycerate|Nitrosococcus oceani ATCC 19707, complete genome.|2008-10-17|GenBank
Noc_0031080700000060	BLOCK2	1587.25	1191.36	1402.22	1508.32	4799.38	4129.92	3064.8	2915.32	0.95467			3.21359			2.1522			3.06791			60|0|0807|CDS|Noc_0031|GI:77163578;InterPro:IPR005995;InterPro:IPR006124;InterPro:IPR011258;GeneID:3705964|NC_007484|77163561|phosphoglyceromutase|NC_007484|30469-32022|catalyzes the interconversion of 2-phosphoglycerate and 3-phosphoglycerate|Nitrosococcus oceani ATCC 19707, complete genome.|2008-10-17|GenBank
Noc_0031080700000060	BLOCK3	1548.73	1206.42	1776.73	1679.63	4864.82	3827.22	3187.77	2871.98	0.797124			3.15484			2.19943			2.5148			60|0|0807|CDS|Noc_0031|GI:77163578;InterPro:IPR005995;InterPro:IPR006124;InterPro:IPR011258;GeneID:3705964|NC_007484|77163561|phosphoglyceromutase|NC_007484|30469-32022|catalyzes the interconversion of 2-phosphoglycerate and 3-phosphoglycerate|Nitrosococcus oceani ATCC 19707, complete genome.|2008-10-17|GenBank
Noc_0031080700000060	BLOCK4	1190.77	1148.48	1511.08	1584.8	4292.83	4591.04	2369.59	2687.33	0.755602			3.79774			2.16177			2.86958			60|0|0807|CDS|Noc_0031|GI:77163578;InterPro:IPR005995;InterPro:IPR006124;InterPro:IPR011258;GeneID:3705964|NC_007484|77163561|phosphoglyceromutase|NC_007484|30469-32022|catalyzes the interconversion of 2-phosphoglycerate and 3-phosphoglycerate|Nitrosococcus oceani ATCC 19707, complete genome.|2008-10-17|GenBank
Noc_0032080700000061	BLOCK1	372.306	418.742	824.812	681.378	3548.67	3203.71	1376.41	1152.28	0.525198	0.531016	0.021417	8.53599	8.3983	0.12467	3.19664	2.9053	0.229338	4.48309	4.45964	0.189934	61|0|0807|CDS|Noc_0032|GI:77163579;InterPro:IPR001763;InterPro:IPR004829;GeneID:3705965|NC_007484|77163561|rhodanese-like protein|NC_007484|32678-33424||Nitrosococcus oceani ATCC 19707, complete genome.|2008-10-17|GenBank
Noc_0032080700000061	BLOCK2	370.208	477.411	776.023	890.643	3451.65	3553.84	1386.68	963.155	0.508572			8.26489			2.77228			4.20329			61|0|0807|CDS|Noc_0032|GI:77163579;InterPro:IPR001763;InterPro:IPR004829;GeneID:3705965|NC_007484|77163561|rhodanese-like protein|NC_007484|32678-33424||Nitrosococcus oceani ATCC 19707, complete genome.|2008-10-17|GenBank
Noc_0032080700000061	BLOCK3	485.237	479.442	882.002	840.747	4580.14	3451.71	1570.64	1296.59	0.559965			8.32594			2.97221			4.66223			61|0|0807|CDS|Noc_0032|GI:77163579;InterPro:IPR001763;InterPro:IPR004829;GeneID:3705965|NC_007484|77163561|rhodanese-like protein|NC_007484|32678-33424||Nitrosococcus oceani ATCC 19707, complete genome.|2008-10-17|GenBank
Noc_0032080700000061	BLOCK4	427.805	441.11	819.448	818.995	4161.26	3195.29	1171.96	1156.78	0.530329			8.46637			2.68006			4.48996			61|0|0807|CDS|Noc_0032|GI:77163579;InterPro:IPR001763;InterPro:IPR004829;GeneID:3705965|NC_007484|77163561|rhodanese-like protein|NC_007484|32678-33424||Nitrosococcus oceani ATCC 19707, complete genome.|2008-10-17|GenBank
Noc_0033080700000062	BLOCK1	7758.54	7023.02	8802.31	10638.8	10539	9080.86	7744.83	7993.35	0.760325	0.824886	0.088879	1.32732	1.34798	0.0929845	1.06472	1.06956	0.0769311	1.00919	1.10708	0.0714727	62|0|0807|CDS|Noc_0033|GI:77163580;InterPro:IPR002109;InterPro:IPR011767;InterPro:IPR011900;GeneID:3705966|NC_007484|77163561|glutaredoxin GrxC|NC_007484|33428-33685||Nitrosococcus oceani ATCC 19707, complete genome.|2008-10-17|GenBank
Noc_0033080700000062	BLOCK2	9014.31	6607.57	9464.94	9156.44	10892.1	10091.4	7759.48	8235.75	0.838921			1.34321			1.0239			1.12685			62|0|0807|CDS|Noc_0033|GI:77163580;InterPro:IPR002109;InterPro:IPR011767;InterPro:IPR011900;GeneID:3705966|NC_007484|77163561|glutaredoxin GrxC|NC_007484|33428-33685||Nitrosococcus oceani ATCC 19707, complete genome.|2008-10-17|GenBank
Noc_0033080700000062	BLOCK3	6528.07	5980.22	8150.92	8413.5	9981.62	8441.44	6879.43	7875.15	0.75513			1.47287			1.17958			1.11221			62|0|0807|CDS|Noc_0033|GI:77163580;InterPro:IPR002109;InterPro:IPR011767;InterPro:IPR011900;GeneID:3705966|NC_007484|77163561|glutaredoxin GrxC|NC_007484|33428-33685||Nitrosococcus oceani ATCC 19707, complete genome.|2008-10-17|GenBank
Noc_0033080700000062	BLOCK4	7171.49	8918.7	7715.68	9307.97	10540.7	9548.26	7337.02	8914.84	0.945167			1.24852			1.01005			1.18006			62|0|0807|CDS|Noc_0033|GI:77163580;InterPro:IPR002109;InterPro:IPR011767;InterPro:IPR011900;GeneID:3705966|NC_007484|77163561|glutaredoxin GrxC|NC_007484|33428-33685||Nitrosococcus oceani ATCC 19707, complete genome.|2008-10-17|GenBank
Noc_0034080700000063	BLOCK1	4244.8	3798.64	4367.38	5131.22	6436.92	5362.61	3526	4290.19	0.846802	0.808619	0.0594801	1.46698	1.43423	0.0761399	0.971748	0.968271	0.0267176	1.24224	1.15726	0.060753	63|0|0807|CDS|Noc_0034|GI:77163581;InterPro:IPR003708;GeneID:3705967|NC_007484|77163561|preprotein translocase subunit SecB|NC_007484|33751-34245|molecular chaperone that is required for the normal export of envelope proteins out of the cell cytoplasm; in Escherichia coli this proteins forms a homotetramer in the cytoplasm and delivers proteins to be exported to SecA|Nitrosococcus oceani ATCC 197…
Noc_0034080700000063	BLOCK2	4908.3	4872.14	5407.19	6012.86	6777.34	6452.43	4368.27	5201.89	0.856427			1.35268			0.978499			1.15847			63|0|0807|CDS|Noc_0034|GI:77163581;InterPro:IPR003708;GeneID:3705967|NC_007484|77163561|preprotein translocase subunit SecB|NC_007484|33751-34245|molecular chaperone that is required for the normal export of envelope proteins out of the cell cytoplasm; in Escherichia coli this proteins forms a homotetramer in the cytoplasm and delivers proteins to be exported to SecA|Nitrosococcus oceani ATCC 197…
Noc_0034080700000063	BLOCK3	4875.42	4666.87	6044.09	7103.29	7463.46	7076.47	4357.27	5113.37	0.725794			1.52374			0.992491			1.10592			63|0|0807|CDS|Noc_0034|GI:77163581;InterPro:IPR003708;GeneID:3705967|NC_007484|77163561|preprotein translocase subunit SecB|NC_007484|33751-34245|molecular chaperone that is required for the normal export of envelope proteins out of the cell cytoplasm; in Escherichia coli this proteins forms a homotetramer in the cytoplasm and delivers proteins to be exported to SecA|Nitrosococcus oceani ATCC 197…
Noc_0034080700000063	BLOCK4	5038.47	4847.47	5858.08	6415.67	7147.32	6628.96	4266.3	4931.06	0.805453			1.39352			0.930348			1.12242			63|0|0807|CDS|Noc_0034|GI:77163581;InterPro:IPR003708;GeneID:3705967|NC_007484|77163561|preprotein translocase subunit SecB|NC_007484|33751-34245|molecular chaperone that is required for the normal export of envelope proteins out of the cell cytoplasm; in Escherichia coli this proteins forms a homotetramer in the cytoplasm and delivers proteins to be exported to SecA|Nitrosococcus oceani ATCC 197…
Noc_0035080700000064	BLOCK1	370.422	335.246	487.182	474.365	2063.71	1425.63	557.042	446.818	0.733888	0.706141	0.027282	4.94474	4.7214	0.200405	1.42257	1.43393	0.0558564	3.62888	3.33406	0.19734	64|0|0807|CDS|Noc_0035|GI:77163582;InterPro:IPR006109;InterPro:IPR006168;InterPro:IPR011128;GeneID:3705968|NC_007484|77163561|glycerol-3-phosphate dehydrogenase (NAD(P)+)|NC_007484|34256-35290||Nitrosococcus oceani ATCC 19707, complete genome.|2008-10-17|GenBank
Noc_0035080700000064	BLOCK2	377.798	325.838	538.666	498.591	2022.49	1314.75	574.779	484.256	0.678362			4.74285			1.50509			3.21737			64|0|0807|CDS|Noc_0035|GI:77163582;InterPro:IPR006109;InterPro:IPR006168;InterPro:IPR011128;GeneID:3705968|NC_007484|77163561|glycerol-3-phosphate dehydrogenase (NAD(P)+)|NC_007484|34256-35290||Nitrosococcus oceani ATCC 19707, complete genome.|2008-10-17|GenBank
Noc_0035080700000064	BLOCK3	373.974	336.671	523.368	510.2	1880.01	1489	554.887	467.38	0.687565			4.74077			1.43851			3.25959			64|0|0807|CDS|Noc_0035|GI:77163582;InterPro:IPR006109;InterPro:IPR006168;InterPro:IPR011128;GeneID:3705968|NC_007484|77163561|glycerol-3-phosphate dehydrogenase (NAD(P)+)|NC_007484|34256-35290||Nitrosococcus oceani ATCC 19707, complete genome.|2008-10-17|GenBank
Noc_0035080700000064	BLOCK4	373.441	360.473	522.094	490.552	1864.43	1406.82	524.897	480.229	0.724749			4.45726			1.36954			3.23039			64|0|0807|CDS|Noc_0035|GI:77163582;InterPro:IPR006109;InterPro:IPR006168;InterPro:IPR011128;GeneID:3705968|NC_007484|77163561|glycerol-3-phosphate dehydrogenase (NAD(P)+)|NC_007484|34256-35290||Nitrosococcus oceani ATCC 19707, complete genome.|2008-10-17|GenBank
Noc_0036080700000065	BLOCK1	260.717	248.168	293.374	284.228	1137.52	1170.13	379.952	346.934	0.881029	0.900829	0.0368889	4.53472	4.37912	0.287016	1.42839	1.31944	0.0757518	3.99522	3.94702	0.346457	65|0|0807|CDS|Noc_0036|GI:77163583;GeneID:3705969|NC_007484|77163561|hypothetical protein|NC_007484|35307-36278||Nitrosococcus oceani ATCC 19707, complete genome.|2008-10-17|GenBank
Noc_0036080700000065	BLOCK2	265.558	265.037	308.385	307.515	1119.58	1147.73	360.262	335.354	0.861494			4.27315			1.31101			3.6813			65|0|0807|CDS|Noc_0036|GI:77163583;GeneID:3705969|NC_007484|77163561|hypothetical protein|NC_007484|35307-36278||Nitrosococcus oceani ATCC 19707, complete genome.|2008-10-17|GenBank
Noc_0036080700000065	BLOCK3	275.919	248.303	290.281	281.796	1036.37	1076.19	344.389	315.444	0.916349			4.0299			1.25869			3.6928			65|0|0807|CDS|Noc_0036|GI:77163583;GeneID:3705969|NC_007484|77163561|hypothetical protein|NC_007484|35307-36278||Nitrosococcus oceani ATCC 19707, complete genome.|2008-10-17|GenBank
Noc_0036080700000065	BLOCK4	274.436	290.753	309.606	288.83	1190.7	1453.65	375.757	347.485	0.944444			4.67869			1.27965			4.41876			65|0|0807|CDS|Noc_0036|GI:77163583;GeneID:3705969|NC_007484|77163561|hypothetical protein|NC_007484|35307-36278||Nitrosococcus oceani ATCC 19707, complete genome.|2008-10-17|GenBank
Noc_0037080700000066	BLOCK1	965.704	1057.5	1082.23	967.039	1104.91	949.581	767.942	921.001	0.987279	1.00199	0.0555172	1.01547	1.0507	0.0292588	0.834789	0.829309	0.0225576	1.00255	1.05232	0.054574	66|0|0807|CDS|Noc_0037|GI:77163584;InterPro:IPR003788;GeneID:3705970|NC_007484|77163561|hypothetical protein|NC_007484|36273-37454||Nitrosococcus oceani ATCC 19707, complete genome.|2008-10-17|GenBank
Noc_0037080700000066	BLOCK2	813.618	802.379	828.154	900.106	928.146	828.535	656.186	729.717	0.935042			1.08706			0.857615			1.01644			66|0|0807|CDS|Noc_0037|GI:77163584;InterPro:IPR003788;GeneID:3705970|NC_007484|77163561|hypothetical protein|NC_007484|36273-37454||Nitrosococcus oceani ATCC 19707, complete genome.|2008-10-17|GenBank
Noc_0037080700000066	BLOCK3	916.707	919.52	873.622	846.565	1050.74	880.273	699.885	777.406	1.06746			1.05162			0.804526			1.12256			66|0|0807|CDS|Noc_0037|GI:77163584;InterPro:IPR003788;GeneID:3705970|NC_007484|77163561|hypothetical protein|NC_007484|36273-37454||Nitrosococcus oceani ATCC 19707, complete genome.|2008-10-17|GenBank
Noc_0037080700000066	BLOCK4	1032.2	748.872	948.083	801.192	1014.82	852.898	673.779	787.244	1.01818			1.04865			0.820305			1.06771			66|0|0807|CDS|Noc_0037|GI:77163584;InterPro:IPR003788;GeneID:3705970|NC_007484|77163561|hypothetical protein|NC_007484|36273-37454||Nitrosococcus oceani ATCC 19707, complete genome.|2008-10-17|GenBank
Noc_0038080700000067	BLOCK1	3159.66	3676.03	2881.4	3293.8	3480.32	3560.41	2836.28	3322.29	1.10696	1.14292	0.0703557	1.03	0.954106	0.0825587	0.900942	0.90468	0.0324631	1.14016	1.08944	0.10412	67|0|0807|CDS|Noc_0038|GI:77163585;InterPro:IPR000550;GeneID:3705971|NC_007484|77163561|7, 8-dihydro-6-hydroxymethylpterin-pyrophosphokinase|NC_007484|37544-38032||Nitrosococcus oceani ATCC 19707, complete genome.|2008-10-17|GenBank
Noc_0038080700000067	BLOCK2	3383.94	2755.28	2645.59	2549.49	2712.96	2440.91	2723.77	2568.31	1.18174			0.839499			0.862011			0.992066			67|0|0807|CDS|Noc_0038|GI:77163585;InterPro:IPR000550;GeneID:3705971|NC_007484|77163561|7, 8-dihydro-6-hydroxymethylpterin-pyrophosphokinase|NC_007484|37544-38032||Nitrosococcus oceani ATCC 19707, complete genome.|2008-10-17|GenBank
Noc_0038080700000067	BLOCK3	3594	3201.47	3264.85	3122.52	3429.36	3049.53	3143.96	3237.46	1.06389			0.953412			0.939068			1.01433			67|0|0807|CDS|Noc_0038|GI:77163585;InterPro:IPR000550;GeneID:3705971|NC_007484|77163561|7, 8-dihydro-6-hydroxymethylpterin-pyrophosphokinase|NC_007484|37544-38032||Nitrosococcus oceani ATCC 19707, complete genome.|2008-10-17|GenBank
Noc_0038080700000067	BLOCK4	2976.53	2872.49	2386.05	2411.74	3240.98	2570.13	2146.49	3215.28	1.21911			0.993518			0.916697			1.21121			67|0|0807|CDS|Noc_0038|GI:77163585;InterPro:IPR000550;GeneID:3705971|NC_007484|77163561|7, 8-dihydro-6-hydroxymethylpterin-pyrophosphokinase|NC_007484|37544-38032||Nitrosococcus oceani ATCC 19707, complete genome.|2008-10-17|GenBank
Noc_0039080700000068	BLOCK1	238.258	243.34	277.833	272.492	1175.14	1015.9	508.276	425.809	0.875117	0.88022	0.00689729	4.54951	5.05241	0.343474	1.93955	1.83109	0.0852321	3.98135	4.44792	0.316116	68|0|0807|CDS|Noc_0039|GI:77163586;InterPro:IPR006156;InterPro:IPR006157;GeneID:3705972|NC_007484|77163561|dihydroneopterin aldolase family protein|NC_007484|38038-38415||Nitrosococcus oceani ATCC 19707, complete genome.|2008-10-17|GenBank
Noc_0039080700000068	BLOCK2	214.958	214.934	243.528	246.038	1142.86	1076.71	391.489	359.695	0.878107			5.16307			1.74738			4.53373			68|0|0807|CDS|Noc_0039|GI:77163586;InterPro:IPR006156;InterPro:IPR006157;GeneID:3705972|NC_007484|77163561|dihydroneopterin aldolase family protein|NC_007484|38038-38415||Nitrosococcus oceani ATCC 19707, complete genome.|2008-10-17|GenBank
Noc_0039080700000068	BLOCK3	239.074	228.065	273.719	250.925	1326.92	1088.92	395.621	436.759	0.890392			5.17157			1.78187			4.60472			68|0|0807|CDS|Noc_0039|GI:77163586;InterPro:IPR006156;InterPro:IPR006157;GeneID:3705972|NC_007484|77163561|dihydroneopterin aldolase family protein|NC_007484|38038-38415||Nitrosococcus oceani ATCC 19707, complete genome.|2008-10-17|GenBank
Noc_0039080700000068	BLOCK4	231.812	222.749	268.647	249.51	1254.89	1165.87	460.737	382.737	0.877265			5.32548			1.85558			4.67186			68|0|0807|CDS|Noc_0039|GI:77163586;InterPro:IPR006156;InterPro:IPR006157;GeneID:3705972|NC_007484|77163561|dihydroneopterin aldolase family protein|NC_007484|38038-38415||Nitrosococcus oceani ATCC 19707, complete genome.|2008-10-17|GenBank
Noc_0040080700000069	BLOCK1	13782.3	11767.3	10076.9	12033.8	4926.17	5783.32	9477.61	7178.08	1.15553	1.15574	0.0748023	0.419164	0.395124	0.0242788	0.651896	0.625141	0.0473914	0.484356	0.455638	0.0208038	69|0|0807|CDS|Noc_0040|GI:77163587;InterPro:IPR003811;GeneID:3705973|NC_007484|77163561|hypothetical protein|NC_007484|38533-39126||Nitrosococcus oceani ATCC 19707, complete genome.|2008-10-17|GenBank
Noc_0040080700000069	BLOCK2	14018.2	13498.5	12686.2	11003	4867.66	5702.48	10144.3	7412.2	1.16157			0.384135			0.638031			0.4462			69|0|0807|CDS|Noc_0040|GI:77163587;InterPro:IPR003811;GeneID:3705973|NC_007484|77163561|hypothetical protein|NC_007484|38533-39126||Nitrosococcus oceani ATCC 19707, complete genome.|2008-10-17|GenBank
Noc_0040080700000069	BLOCK3	10697.3	13425.6	11802.1	10924.2	4753.77	5155.58	8552.25	7264.39	1.06145			0.410785			0.655668			0.43603			69|0|0807|CDS|Noc_0040|GI:77163587;InterPro:IPR003811;GeneID:3705973|NC_007484|77163561|hypothetical protein|NC_007484|38533-39126||Nitrosococcus oceani ATCC 19707, complete genome.|2008-10-17|GenBank
Noc_0040080700000069	BLOCK4	15177.5	14528	11973.2	11897.9	4963.43	5921	9176.67	7308.99	1.24441			0.366411			0.55497			0.455966			69|0|0807|CDS|Noc_0040|GI:77163587;InterPro:IPR003811;GeneID:3705973|NC_007484|77163561|hypothetical protein|NC_007484|38533-39126||Nitrosococcus oceani ATCC 19707, complete genome.|2008-10-17|GenBank
Noc_0041080700000070	BLOCK1	4464.28	4724.42	4552.41	4343.06	4926.75	4635.78	4173.19	4416.03	1.03296	1.0923	0.0682256	1.04068	1.07336	0.0910475	0.934759	1.03143	0.0731911	1.07499	1.17098	0.104034	70|0|0807|CDS|Noc_0041|GI:77163588;InterPro:IPR000905;GeneID:3705974|NC_007484|77163561|O-sialoglycoprotein endopeptidase|NC_007484|39123-40130||Nitrosococcus oceani ATCC 19707, complete genome.|2008-10-17|GenBank
Noc_0041080700000070	BLOCK2	3993.95	3636.07	3632.96	3736.87	4330.17	4643.72	4393.5	4096.51	1.03531			1.17613			1.11271			1.21765			70|0|0807|CDS|Noc_0041|GI:77163588;InterPro:IPR000905;GeneID:3705974|NC_007484|77163561|O-sialoglycoprotein endopeptidase|NC_007484|39123-40130||Nitrosococcus oceani ATCC 19707, complete genome.|2008-10-17|GenBank
Noc_0041080700000070	BLOCK3	3908.9	3728.37	3609.97	2945.15	3845.7	4645.06	4058.64	3873.42	1.16508			1.11175			1.0386			1.29529			70|0|0807|CDS|Noc_0041|GI:77163588;InterPro:IPR000905;GeneID:3705974|NC_007484|77163561|O-sialoglycoprotein endopeptidase|NC_007484|39123-40130||Nitrosococcus oceani ATCC 19707, complete genome.|2008-10-17|GenBank
Noc_0041080700000070	BLOCK4	4599.53	3844.15	4025.72	3407.99	4382.95	3764.28	4461.67	4316.82	1.13586			0.964891			1.03965			1.09598			70|0|0807|CDS|Noc_0041|GI:77163588;InterPro:IPR000905;GeneID:3705974|NC_007484|77163561|O-sialoglycoprotein endopeptidase|NC_007484|39123-40130||Nitrosococcus oceani ATCC 19707, complete genome.|2008-10-17|GenBank
Noc_0042080700000071	BLOCK1	289.307	270.003	304.51	294.974	1538.19	1410.97	360.374	318.03	0.932983	0.880665	0.0437966	5.27285	5.7412	0.371881	1.21293	1.26425	0.063707	4.91948	5.0439	0.0863991	71|0|0807|CDS|Noc_0042|GI:77163589;InterPro:IPR001911;GeneID:3705917|NC_007484|77163561|ribosomal protein S21|NC_007484|40548-40763||Nitrosococcus oceani ATCC 19707, complete genome.|2008-10-17|GenBank
Noc_0042080700000071	BLOCK2	287.202	265.7	330.364	326.383	1643.43	1699.46	421.78	324.31	0.84188			6.04607			1.34941			5.09007			71|0|0807|CDS|Noc_0042|GI:77163589;InterPro:IPR001911;GeneID:3705917|NC_007484|77163561|ribosomal protein S21|NC_007484|40548-40763||Nitrosococcus oceani ATCC 19707, complete genome.|2008-10-17|GenBank
Noc_0042080700000071	BLOCK3	282.847	288.651	330.747	343.796	1546.83	1901.68	415.683	313.91	0.84724			6.03415			1.27663			5.11237			71|0|0807|CDS|Noc_0042|GI:77163589;InterPro:IPR001911;GeneID:3705917|NC_007484|77163561|ribosomal protein S21|NC_007484|40548-40763||Nitrosococcus oceani ATCC 19707, complete genome.|2008-10-17|GenBank
Noc_0042080700000071	BLOCK4	295.53	283.657	314.856	328.288	1554.48	1695.75	384.959	320.503	0.900556			5.61171			1.21802			5.05366			71|0|0807|CDS|Noc_0042|GI:77163589;InterPro:IPR001911;GeneID:3705917|NC_007484|77163561|ribosomal protein S21|NC_007484|40548-40763||Nitrosococcus oceani ATCC 19707, complete genome.|2008-10-17|GenBank
Noc_0043080700000072	BLOCK1	525.047	510.563	1095.39	1470.24	5679.81	5172.16	2100.51	1680.11	0.403647	0.441535	0.0386009	10.4788	9.75906	0.619449	3.65062	3.40306	0.183074	4.22975	4.29134	0.110472	72|0|0807|CDS|Noc_0043|GI:77163590;InterPro:IPR003789;GeneID:3705918|NC_007484|77163561|hypothetical protein|NC_007484|40801-41271||Nitrosococcus oceani ATCC 19707, complete genome.|2008-10-17|GenBank
Noc_0043080700000072	BLOCK2	594.564	664.156	1422.97	1341.57	5955.02	5941.7	2244.65	1837.78	0.455309			9.45144			3.24332			4.30332			72|0|0807|CDS|Noc_0043|GI:77163590;InterPro:IPR003789;GeneID:3705918|NC_007484|77163561|hypothetical protein|NC_007484|40801-41271||Nitrosococcus oceani ATCC 19707, complete genome.|2008-10-17|GenBank
Noc_0043080700000072	BLOCK3	576.36	644.531	1292.69	1629.11	6232.6	6011.94	2172.49	2014.51	0.417856			10.0292			3.42946			4.19075			72|0|0807|CDS|Noc_0043|GI:77163590;InterPro:IPR003789;GeneID:3705918|NC_007484|77163561|hypothetical protein|NC_007484|40801-41271||Nitrosococcus oceani ATCC 19707, complete genome.|2008-10-17|GenBank
Noc_0043080700000072	BLOCK4	615.608	616.974	1064.87	1454.06	5904.52	5283.37	2372.25	1681.5	0.489328			9.0768			3.28883			4.44153			72|0|0807|CDS|Noc_0043|GI:77163590;InterPro:IPR003789;GeneID:3705918|NC_007484|77163561|hypothetical protein|NC_007484|40801-41271||Nitrosococcus oceani ATCC 19707, complete genome.|2008-10-17|GenBank
Noc_0044080700000073	BLOCK1	3472.19	3306.42	3124.31	2911.59	2669.34	2278.55	1984.5	1842.62	1.12305	1.13691	0.0514406	0.729927	0.71071	0.030227	0.564587	0.582996	0.0195922	0.819744	0.807044	0.0214442	73|0|0807|CDS|Noc_0044|GI:77163591;InterPro:IPR002694;InterPro:IPR006154;InterPro:IPR006171;InterPro:IPR006295;InterPro:IPR006647;GeneID:3705919|NC_007484|77163561|DNA primase|NC_007484|41378-43102||Nitrosococcus oceani ATCC 19707, complete genome.|2008-10-17|GenBank
Noc_0044080700000073	BLOCK2	3158.86	3851.61	3660.6	2890.04	2663.38	2493.01	2130.11	1954.02	1.0702			0.735527			0.582576			0.787159			73|0|0807|CDS|Noc_0044|GI:77163591;InterPro:IPR002694;InterPro:IPR006154;InterPro:IPR006171;InterPro:IPR006295;InterPro:IPR006647;GeneID:3705919|NC_007484|77163561|DNA primase|NC_007484|41378-43102||Nitrosococcus oceani ATCC 19707, complete genome.|2008-10-17|GenBank
Noc_0044080700000073	BLOCK3	3357.34	3671.79	3234.15	2761.87	2673.45	2306.84	2191.36	2098.04	1.1723			0.708521			0.610232			0.830599			73|0|0807|CDS|Noc_0044|GI:77163591;InterPro:IPR002694;InterPro:IPR006154;InterPro:IPR006171;InterPro:IPR006295;InterPro:IPR006647;GeneID:3705919|NC_007484|77163561|DNA primase|NC_007484|41378-43102||Nitrosococcus oceani ATCC 19707, complete genome.|2008-10-17|GenBank
Noc_0044080700000073	BLOCK4	3672.82	3706.02	3324.57	2917.5	2697.17	2238.27	1955.32	2284.49	1.18211			0.668864			0.57459			0.790673			73|0|0807|CDS|Noc_0044|GI:77163591;InterPro:IPR002694;InterPro:IPR006154;InterPro:IPR006171;InterPro:IPR006295;InterPro:IPR006647;GeneID:3705919|NC_007484|77163561|DNA primase|NC_007484|41378-43102||Nitrosococcus oceani ATCC 19707, complete genome.|2008-10-17|GenBank
Noc_0045080700000074	BLOCK1	6921.8	7148.37	6001.25	6827.5	10129.9	10134.5	8068.77	10308.7	1.09677	1.02091	0.0908418	1.44024	1.42682	0.0926778	1.30613	1.33432	0.0928991	1.57961	1.45253	0.102222	74|0|0807|CDS|Noc_0045|GI:77163592;InterPro:IPR000943;InterPro:IPR007127;InterPro:IPR007624;InterPro:IPR007627;InterPro:IPR007630;InterPro:IPR007631;InterPro:IPR009042;GeneID:3705920|NC_007484|77163561|hypothetical protein|NC_007484|43212-45020||Nitrosococcus oceani ATCC 19707, complete genome.|2008-10-17|GenBank
Noc_0045080700000074	BLOCK2	7387.85	7573.45	5984.96	7988.22	10032.4	10788.9	8583.74	10154.8	1.07071			1.39167			1.25247			1.49009			74|0|0807|CDS|Noc_0045|GI:77163592;InterPro:IPR000943;InterPro:IPR007127;InterPro:IPR007624;InterPro:IPR007627;InterPro:IPR007630;InterPro:IPR007631;InterPro:IPR009042;GeneID:3705920|NC_007484|77163561|hypothetical protein|NC_007484|43212-45020||Nitrosococcus oceani ATCC 19707, complete genome.|2008-10-17|GenBank
Noc_0045080700000074	BLOCK3	7504.93	7030.6	6554.96	7643.27	9279.76	10021.6	8755.94	10296.9	1.02376			1.32787			1.31078			1.35942			74|0|0807|CDS|Noc_0045|GI:77163592;InterPro:IPR000943;InterPro:IPR007127;InterPro:IPR007624;InterPro:IPR007627;InterPro:IPR007630;InterPro:IPR007631;InterPro:IPR009042;GeneID:3705920|NC_007484|77163561|hypothetical protein|NC_007484|43212-45020||Nitrosococcus oceani ATCC 19707, complete genome.|2008-10-17|GenBank
Noc_0045080700000074	BLOCK4	6447.83	6520.18	7076.69	7454.85	10175.7	9892.15	8845.98	10189.7	0.892405			1.54749			1.46789			1.38099			74|0|0807|CDS|Noc_0045|GI:77163592;InterPro:IPR000943;InterPro:IPR007127;InterPro:IPR007624;InterPro:IPR007627;InterPro:IPR007630;InterPro:IPR007631;InterPro:IPR009042;GeneID:3705920|NC_007484|77163561|hypothetical protein|NC_007484|43212-45020||Nitrosococcus oceani ATCC 19707, complete genome.|2008-10-17|GenBank
Noc_0046080700000075	BLOCK1	1381.58	1451.5	1127.47	1202.59	341.478	363.041	836.481	703.461	1.21588	1.28371	0.0637575	0.248675	0.254817	0.0211192	0.543557	0.514589	0.0357833	0.30236	0.326561	0.0224399	75|0|0807|CDS|Noc_0046|GI:77163593;InterPro:IPR002104;GeneID:3705922|NC_007484|77163561|Phage integrase|NC_007484|45851-46606||Nitrosococcus oceani ATCC 19707, complete genome.|2008-10-17|GenBank
Noc_0046080700000075	BLOCK2	1457.35	1300.08	1014.07	1186.55	384.523	397.408	728.223	755.065	1.25302			0.283573			0.537924			0.355323			75|0|0807|CDS|Noc_0046|GI:77163593;InterPro:IPR002104;GeneID:3705922|NC_007484|77163561|Phage integrase|NC_007484|45851-46606||Nitrosococcus oceani ATCC 19707, complete genome.|2008-10-17|GenBank
Noc_0046080700000075	BLOCK3	1547.47	1556.3	1034.38	1242.84	365.409	358.003	788.626	799.833	1.36297			0.233075			0.511783			0.317674			75|0|0807|CDS|Noc_0046|GI:77163593;InterPro:IPR002104;GeneID:3705922|NC_007484|77163561|Phage integrase|NC_007484|45851-46606||Nitrosococcus oceani ATCC 19707, complete genome.|2008-10-17|GenBank
Noc_0046080700000075	BLOCK4	1754.15	1446.38	1166.9	1289.4	394.826	417.932	729.125	759.423	1.30299			0.253944			0.465094			0.330886			75|0|0807|CDS|Noc_0046|GI:77163593;InterPro:IPR002104;GeneID:3705922|NC_007484|77163561|Phage integrase|NC_007484|45851-46606||Nitrosococcus oceani ATCC 19707, complete genome.|2008-10-17|GenBank
Noc_0047080700000076	BLOCK1	1357.89	1668.19	1621.27	1336.85	374.747	476.336	1065	919.324	1.02297	1.11885	0.0890017	0.28125	0.258573	0.0181351	0.655742	0.654764	0.0126738	0.287711	0.288389	0.0147741	76|0|0807|CDS|Noc_0047|GI:77163594;GeneID:3705923|NC_007484|77163561|hypothetical protein|NC_007484|46609-47358||Nitrosococcus oceani ATCC 19707, complete genome.|2008-10-17|GenBank
Noc_0047080700000076	BLOCK2	1503.31	1558.22	1290.79	1182.15	361.773	392.799	1031.76	925.954	1.23801			0.246469			0.639457			0.305131			76|0|0807|CDS|Noc_0047|GI:77163594;GeneID:3705923|NC_007484|77163561|hypothetical protein|NC_007484|46609-47358||Nitrosococcus oceani ATCC 19707, complete genome.|2008-10-17|GenBank
Noc_0047080700000076	BLOCK3	1529.26	1771.45	1602.36	1397.99	405.654	468.726	1277.99	934.851	1.10011			0.264906			0.670413			0.291426			76|0|0807|CDS|Noc_0047|GI:77163594;GeneID:3705923|NC_007484|77163561|hypothetical protein|NC_007484|46609-47358||Nitrosococcus oceani ATCC 19707, complete genome.|2008-10-17|GenBank
Noc_0047080700000076	BLOCK4	1659.5	1580.86	1555.52	1352.47	361.698	421.391	1210.14	907.25	1.11429			0.241667			0.653443			0.269288			76|0|0807|CDS|Noc_0047|GI:77163594;GeneID:3705923|NC_007484|77163561|hypothetical protein|NC_007484|46609-47358||Nitrosococcus oceani ATCC 19707, complete genome.|2008-10-17|GenBank
Noc_0048080700000077	BLOCK1	15019.2	14607.7	9669.74	12845.4	12729.2	18057.1	12397.4	14452.3	1.31587	1.23628	0.0789931	1.03913	1.03467	0.0203378	0.906263	0.915646	0.0500094	1.36736	1.28013	0.102444	77|0|0807|CDS|Noc_0048|GI:77163595;InterPro:IPR002622;GeneID:3705924|NC_007484|77163561|transposase|NC_007484|47396-47731||Nitrosococcus oceani ATCC 19707, complete genome.|2008-10-17|GenBank
Noc_0048080700000077	BLOCK2	13675.2	15377.7	12394.3	13043.2	13459.1	15792.1	12629.5	15719.4	1.14213			1.00682			0.975769			1.14992			77|0|0807|CDS|Noc_0048|GI:77163595;InterPro:IPR002622;GeneID:3705924|NC_007484|77163561|transposase|NC_007484|47396-47731||Nitrosococcus oceani ATCC 19707, complete genome.|2008-10-17|GenBank
Noc_0048080700000077	BLOCK3	14535.8	14889.8	11482.4	12993	13288.2	17229.1	12250.7	14989.1	1.20225			1.0371			0.92572			1.24685			77|0|0807|CDS|Noc_0048|GI:77163595;InterPro:IPR002622;GeneID:3705924|NC_007484|77163561|transposase|NC_007484|47396-47731||Nitrosococcus oceani ATCC 19707, complete genome.|2008-10-17|GenBank
Noc_0048080700000077	BLOCK4	15559.4	16994.7	12793.4	12542.8	14402.9	19962.6	12543.1	15285.3	1.28489			1.05564			0.854831			1.35638			77|0|0807|CDS|Noc_0048|GI:77163595;InterPro:IPR002622;GeneID:3705924|NC_007484|77163561|transposase|NC_007484|47396-47731||Nitrosococcus oceani ATCC 19707, complete genome.|2008-10-17|GenBank
Noc_0049080700000078	BLOCK1	19703	19361.9	15140.7	15534.6	13449.7	16110.8	11575.7	15792.7	1.2735	1.29798	0.0442558	0.756699	0.736553	0.014254	0.700587	0.686152	0.0219862	0.963657	0.956001	0.036306	78|0|0807|CDS|Noc_0049|GI:77163596;GeneID:3705925|NC_007484|77163561|IS630 family transposase|NC_007484|47706-48230||Nitrosococcus oceani ATCC 19707, complete genome.|2008-10-17|GenBank
Noc_0049080700000078	BLOCK2	18202.8	22810.1	14941.7	17552.9	14412.9	15400.5	11431.9	17254.5	1.26215			0.726928			0.699447			0.917489			78|0|0807|CDS|Noc_0049|GI:77163596;GeneID:3705925|NC_007484|77163561|IS630 family transposase|NC_007484|47706-48230||Nitrosococcus oceani ATCC 19707, complete genome.|2008-10-17|GenBank
Noc_0049080700000078	BLOCK3	20229.2	19309.3	12710.1	16338.8	14096.7	15026.2	10445.3	15406.6	1.3611			0.736569			0.65384			1.00255			78|0|0807|CDS|Noc_0049|GI:77163596;GeneID:3705925|NC_007484|77163561|IS630 family transposase|NC_007484|47706-48230||Nitrosococcus oceani ATCC 19707, complete genome.|2008-10-17|GenBank
Noc_0049080700000078	BLOCK4	18525.2	20976.7	14507.2	15992.3	14315.1	14364	10400.9	16884.5	1.29517			0.726017			0.690736			0.940313			78|0|0807|CDS|Noc_0049|GI:77163596;GeneID:3705925|NC_007484|77163561|IS630 family transposase|NC_007484|47706-48230||Nitrosococcus oceani ATCC 19707, complete genome.|2008-10-17|GenBank
Noc_0050080700000079	BLOCK1	1083.08	1019.88	803.01	900.476	475.287	493.924	692.871	691.471	1.2345	1.19824	0.06055	0.460879	0.478141	0.0208767	0.658283	0.703353	0.0405825	0.568957	0.571995	0.00706162	79|0|0807|CDS|Noc_0050|GI:77163597;GeneID:3705926|NC_007484|77163561|hypothetical protein|NC_007484|48776-49048||Nitrosococcus oceani ATCC 19707, complete genome.|2008-10-17|GenBank
Noc_0050080700000079	BLOCK2	950.159	1226.13	928.827	827.616	481.916	536.044	852.858	719.93	1.23903			0.467751			0.722693			0.579558			79|0|0807|CDS|Noc_0050|GI:77163597;GeneID:3705926|NC_007484|77163561|hypothetical protein|NC_007484|48776-49048||Nitrosococcus oceani ATCC 19707, complete genome.|2008-10-17|GenBank
Noc_0050080700000079	BLOCK3	743.051	900.206	780.812	700.321	405.401	429.505	583.38	648.106	1.10946			0.50808			0.749418			0.563694			79|0|0807|CDS|Noc_0050|GI:77163597;GeneID:3705926|NC_007484|77163561|hypothetical protein|NC_007484|48776-49048||Nitrosococcus oceani ATCC 19707, complete genome.|2008-10-17|GenBank
Noc_0050080700000079	BLOCK4	879.462	1133.26	897.843	765.595	494.123	463.639	661.719	713.011	1.20998			0.475853			0.683019			0.575772			79|0|0807|CDS|Noc_0050|GI:77163597;GeneID:3705926|NC_007484|77163561|hypothetical protein|NC_007484|48776-49048||Nitrosococcus oceani ATCC 19707, complete genome.|2008-10-17|GenBank
Noc_0051080700000080	BLOCK1	658.513	596.733	509.513	469.892	357.983	422.981	455.696	349.601	1.28164	1.10883	0.116374	0.62216	0.68515	0.0432028	0.641545	0.739327	0.065268	0.797387	0.756152	0.0338057	80|0|0807|CDS|Noc_0051|GI:77163598;GeneID:3705927|NC_007484|77163561|hypothetical protein|NC_007484|49045-49437||Nitrosococcus oceani ATCC 19707, complete genome.|2008-10-17|GenBank
Noc_0051080700000080	BLOCK2	533.136	541.168	508.836	496.238	372.767	400.646	460.947	367.836	1.06888			0.71992			0.771461			0.769508			80|0|0807|CDS|Noc_0051|GI:77163598;GeneID:3705927|NC_007484|77163561|hypothetical protein|NC_007484|49045-49437||Nitrosococcus oceani ATCC 19707, complete genome.|2008-10-17|GenBank
Noc_0051080700000080	BLOCK3	533.688	499.563	492.221	511.572	374.307	351.825	451.604	350.284	1.02935			0.702764			0.776083			0.723388			80|0|0807|CDS|Noc_0051|GI:77163598;GeneID:3705927|NC_007484|77163561|hypothetical protein|NC_007484|49045-49437||Nitrosococcus oceani ATCC 19707, complete genome.|2008-10-17|GenBank
Noc_0051080700000080	BLOCK4	557.634	546.573	506.782	539.428	349.553	418.707	489.828	358.447	1.05544			0.695758			0.76822			0.734328			80|0|0807|CDS|Noc_0051|GI:77163598;GeneID:3705927|NC_007484|77163561|hypothetical protein|NC_007484|49045-49437||Nitrosococcus oceani ATCC 19707, complete genome.|2008-10-17|GenBank
Noc_0052080700000081	BLOCK1	223.577	225.97	220.103	227.069	209.412	212.546	226.545	216.738	1.00531	1.02602	0.0229843	0.93863	0.922628	0.0155181	0.986066	0.961259	0.0205438	0.943615	0.946373	0.00587128	81|0|0807|CDS|Noc_0052|GI:77163599;GeneID:3705928|NC_007484|77163561|hypothetical protein|NC_007484|49434-50033||Nitrosococcus oceani ATCC 19707, complete genome.|2008-10-17|GenBank
Noc_0052080700000081	BLOCK2	226.837	231.053	232.549	221.459	209.045	218.091	224.227	218.864	1.00855			0.932836			0.967682			0.94081			81|0|0807|CDS|Noc_0052|GI:77163599;GeneID:3705928|NC_007484|77163561|hypothetical protein|NC_007484|49434-50033||Nitrosococcus oceani ATCC 19707, complete genome.|2008-10-17|GenBank
Noc_0052080700000081	BLOCK3	232.664	235.29	228.44	222.678	213.561	213.487	222.221	223.951	1.03732			0.912586			0.953452			0.946644			81|0|0807|CDS|Noc_0052|GI:77163599;GeneID:3705928|NC_007484|77163561|hypothetical protein|NC_007484|49434-50033||Nitrosococcus oceani ATCC 19707, complete genome.|2008-10-17|GenBank
Noc_0052080700000081	BLOCK4	227.772	228.772	220.883	212.719	205.404	208.436	213.962	214.202	1.05291			0.906462			0.937837			0.954422			81|0|0807|CDS|Noc_0052|GI:77163599;GeneID:3705928|NC_007484|77163561|hypothetical protein|NC_007484|49434-50033||Nitrosococcus oceani ATCC 19707, complete genome.|2008-10-17|GenBank
Noc_0053080700000082	BLOCK1	2540.63	2889.63	2752.89	1837.65	451.526	665.064	1731.41	1491.29	1.18292	1.257	0.151425	0.205624	0.200446	0.0328137	0.59347	0.567315	0.0644686	0.243237	0.24853	0.0173364	82|0|0807|CDS|Noc_0053|GI:77163600;GeneID:3705929|NC_007484|77163561|TOPRIM domain-containing protein|NC_007484|50043-51848||Nitrosococcus oceani ATCC 19707, complete genome.|2008-10-17|GenBank
Noc_0053080700000082	BLOCK2	2661.79	2508	2929.78	1860.38	509.833	742.66	1922.67	1404.13	1.07925			0.242272			0.643509			0.261472			82|0|0807|CDS|Noc_0053|GI:77163600;GeneID:3705929|NC_007484|77163561|TOPRIM domain-containing protein|NC_007484|50043-51848||Nitrosococcus oceani ATCC 19707, complete genome.|2008-10-17|GenBank
Noc_0053080700000082	BLOCK3	3252.3	2880.29	2588.14	1844.23	463.127	703.04	1806.07	1477.28	1.38359			0.190159			0.535392			0.263103			82|0|0807|CDS|Noc_0053|GI:77163600;GeneID:3705929|NC_007484|77163561|TOPRIM domain-containing protein|NC_007484|50043-51848||Nitrosococcus oceani ATCC 19707, complete genome.|2008-10-17|GenBank
Noc_0053080700000082	BLOCK4	3124.51	3037.1	2449.65	2008.1	436.739	572.091	1424.91	1636.72	1.38222			0.163728			0.496888			0.226309			82|0|0807|CDS|Noc_0053|GI:77163600;GeneID:3705929|NC_007484|77163561|TOPRIM domain-containing protein|NC_007484|50043-51848||Nitrosococcus oceani ATCC 19707, complete genome.|2008-10-17|GenBank
Noc_0054080700000083	BLOCK1	806.096	567.913	528.554	524.16	477.303	497.073	578.417	449.229	1.30521	1.33055	0.158009	0.709148	0.727559	0.0833887	0.747918	0.774468	0.0834376	0.925584	0.958801	0.0426427	83|0|0807|CDS|Noc_0054|GI:77163601;GeneID:3705930|NC_007484|77163561|hypothetical protein|NC_007484|51909-52556||Nitrosococcus oceani ATCC 19707, complete genome.|2008-10-17|GenBank
Noc_0054080700000083	BLOCK2	831.774	630.167	509.737	484.71	463.584	477.067	550.141	458.49	1.4701			0.643426			0.689926			0.945903			83|0|0807|CDS|Noc_0054|GI:77163601;GeneID:3705930|NC_007484|77163561|hypothetical protein|NC_007484|51909-52556||Nitrosococcus oceani ATCC 19707, complete genome.|2008-10-17|GenBank
Noc_0054080700000083	BLOCK3	589.603	598.617	555.479	507.231	529.037	472.405	543.902	511.94	1.1181			0.842808			0.888591			0.942347			83|0|0807|CDS|Noc_0054|GI:77163601;GeneID:3705930|NC_007484|77163561|hypothetical protein|NC_007484|51909-52556||Nitrosococcus oceani ATCC 19707, complete genome.|2008-10-17|GenBank
Noc_0054080700000083	BLOCK4	730.475	588.824	502.374	421	449.398	493.708	542.76	474.998	1.42878			0.714854			0.771439			1.02137			83|0|0807|CDS|Noc_0054|GI:77163601;GeneID:3705930|NC_007484|77163561|hypothetical protein|NC_007484|51909-52556||Nitrosococcus oceani ATCC 19707, complete genome.|2008-10-17|GenBank
Noc_0055080700000084	BLOCK1	321.186	307.118	307.339	289.988	271.517	268.546	273.101	274.134	1.05186	1.04527	0.0406009	0.859557	0.906398	0.0585281	0.870972	0.89682	0.033035	0.904132	0.946073	0.0391594	84|0|0807|CDS|Noc_0055|GI:77163602;GeneID:3705931|NC_007484|77163561|hypothetical protein|NC_007484|53559-54056||Nitrosococcus oceani ATCC 19707, complete genome.|2008-10-17|GenBank
Noc_0055080700000084	BLOCK2	316.215	308.264	299.785	297.99	295.464	255.575	292.684	286.142	1.04467			0.882398			0.926895			0.921817			84|0|0807|CDS|Noc_0055|GI:77163602;GeneID:3705931|NC_007484|77163561|hypothetical protein|NC_007484|53559-54056||Nitrosococcus oceani ATCC 19707, complete genome.|2008-10-17|GenBank
Noc_0055080700000084	BLOCK3	321.457	317.091	294.792	290.12	291.061	278.416	275.798	276.94	1.0917			0.891832			0.865617			0.973612			84|0|0807|CDS|Noc_0055|GI:77163602;GeneID:3705931|NC_007484|77163561|hypothetical protein|NC_007484|53559-54056||Nitrosococcus oceani ATCC 19707, complete genome.|2008-10-17|GenBank
Noc_0055080700000084	BLOCK4	302.317	283.769	308.307	281.989	314.585	266.698	272.656	268.767	0.992869			0.991805			0.923795			0.984733			84|0|0807|CDS|Noc_0055|GI:77163602;GeneID:3705931|NC_007484|77163561|hypothetical protein|NC_007484|53559-54056||Nitrosococcus oceani ATCC 19707, complete genome.|2008-10-17|GenBank
Noc_0056080700000085	BLOCK1	292.166	289.552	278.086	255.397	253.511	270.097	302.831	254.618	1.09041	1.10423	0.0101825	0.900107	0.884268	0.0273789	0.95828	0.906672	0.0375687	0.98149	0.976297	0.0250886	85|0|0807|CDS|Noc_0056|GI:77163603;InterPro:IPR000238;GeneID:3705932|NC_007484|77163561|hypothetical protein|NC_007484|54071-57892||Nitrosococcus oceani ATCC 19707, complete genome.|2008-10-17|GenBank
Noc_0056080700000085	BLOCK2	292.792	310.055	286.671	255.072	270.11	257.192	285.142	247.101	1.11279			0.874684			0.882881			0.973341			85|0|0807|CDS|Noc_0056|GI:77163603;InterPro:IPR000238;GeneID:3705932|NC_007484|77163561|hypothetical protein|NC_007484|54071-57892||Nitrosococcus oceani ATCC 19707, complete genome.|2008-10-17|GenBank
Noc_0056080700000085	BLOCK3	295.772	281.152	270.787	252.357	255.344	270.726	284.157	241.04	1.1028			0.911854			0.910342			1.00559			85|0|0807|CDS|Noc_0056|GI:77163603;InterPro:IPR000238;GeneID:3705932|NC_007484|77163561|hypothetical protein|NC_007484|54071-57892||Nitrosococcus oceani ATCC 19707, complete genome.|2008-10-17|GenBank
Noc_0056080700000085	BLOCK4	306.286	284.006	272.337	259.015	246.124	255.878	272.091	244.524	1.11093			0.850429			0.875186			0.944764			85|0|0807|CDS|Noc_0056|GI:77163603;InterPro:IPR000238;GeneID:3705932|NC_007484|77163561|hypothetical protein|NC_007484|54071-57892||Nitrosococcus oceani ATCC 19707, complete genome.|2008-10-17|GenBank
Noc_0057080700000086	BLOCK1	515.21	564.6	565.276	460.291	308.136	321.343	432.206	415.999	1.05289	1.15534	0.170666	0.582953	0.544003	0.0576761	0.785513	0.751783	0.0643918	0.613786	0.621828	0.0452751	86|0|0807|CDS|Noc_0057|GI:77163604;InterPro:IPR007421;GeneID:3705933|NC_007484|77163561|hypothetical protein|NC_007484|57899-59566||Nitrosococcus oceani ATCC 19707, complete genome.|2008-10-17|GenBank
Noc_0057080700000086	BLOCK2	480.115	565.618	579.949	486.788	300.418	307.228	420.574	414.081	0.980309			0.581072			0.798153			0.56963			86|0|0807|CDS|Noc_0057|GI:77163604;InterPro:IPR007421;GeneID:3705933|NC_007484|77163561|hypothetical protein|NC_007484|57899-59566||Nitrosococcus oceani ATCC 19707, complete genome.|2008-10-17|GenBank
Noc_0057080700000086	BLOCK3	705.844	565.319	515.057	422.152	305.912	279.044	419.226	416.209	1.35633			0.460174			0.657222			0.624146			86|0|0807|CDS|Noc_0057|GI:77163604;InterPro:IPR007421;GeneID:3705933|NC_007484|77163561|hypothetical protein|NC_007484|57899-59566||Nitrosococcus oceani ATCC 19707, complete genome.|2008-10-17|GenBank
Noc_0057080700000086	BLOCK4	623.889	474.964	477.105	414.933	284.318	322.045	471.881	370.11	1.23184			0.551814			0.766244			0.679749			86|0|0807|CDS|Noc_0057|GI:77163604;InterPro:IPR007421;GeneID:3705933|NC_007484|77163561|hypothetical protein|NC_007484|57899-59566||Nitrosococcus oceani ATCC 19707, complete genome.|2008-10-17|GenBank
Noc_0058080700000087	BLOCK1	297.502	282.649	265.629	244.029	263.682	259.705	273.398	244.989	1.13831	1.14624	0.0322183	0.902159	0.909552	0.0189992	0.89354	0.902426	0.0181672	1.02694	1.04221	0.0184044	87|0|0807|CDS|Noc_0058|GI:77163605;GeneID:3705934|NC_007484|77163561|hypothetical protein|NC_007484|59633-59992||Nitrosococcus oceani ATCC 19707, complete genome.|2008-10-17|GenBank
Noc_0058080700000087	BLOCK2	283.719	280.158	253.872	244.602	257.432	268.809	273.929	237.356	1.13121			0.933255			0.906733			1.0557			87|0|0807|CDS|Noc_0058|GI:77163605;GeneID:3705934|NC_007484|77163561|hypothetical protein|NC_007484|59633-59992||Nitrosococcus oceani ATCC 19707, complete genome.|2008-10-17|GenBank
Noc_0058080700000087	BLOCK3	304.707	305.944	265.922	245.72	291.891	250.664	282.825	256.816	1.19351			0.888486			0.883713			1.06042			87|0|0807|CDS|Noc_0058|GI:77163605;GeneID:3705934|NC_007484|77163561|hypothetical protein|NC_007484|59633-59992||Nitrosococcus oceani ATCC 19707, complete genome.|2008-10-17|GenBank
Noc_0058080700000087	BLOCK4	285.145	270.361	251.772	243.359	258.078	249.826	270.445	243.797	1.12194			0.914309			0.925716			1.0258			87|0|0807|CDS|Noc_0058|GI:77163605;GeneID:3705934|NC_007484|77163561|hypothetical protein|NC_007484|59633-59992||Nitrosococcus oceani ATCC 19707, complete genome.|2008-10-17|GenBank
Noc_0059080700000088	BLOCK1	746.749	829.722	738.735	786.401	412.63	504.333	656.949	628.951	1.03366	1.07433	0.062466	0.581656	0.599134	0.0341972	0.815683	0.77385	0.0527206	0.601234	0.643981	0.0582912	88|0|0807|CDS|Noc_0059|GI:77163606;InterPro:IPR002052;GeneID:3705935|NC_007484|77163561|hypothetical protein|NC_007484|59989-62832||Nitrosococcus oceani ATCC 19707, complete genome.|2008-10-17|GenBank
Noc_0059080700000088	BLOCK2	794.957	795.041	683.913	722.356	453.134	450.01	630.557	529.685	1.13065			0.568015			0.729712			0.642226			88|0|0807|CDS|Noc_0059|GI:77163606;InterPro:IPR002052;GeneID:3705935|NC_007484|77163561|hypothetical protein|NC_007484|59989-62832||Nitrosococcus oceani ATCC 19707, complete genome.|2008-10-17|GenBank
Noc_0059080700000088	BLOCK3	599.646	708.83	620.635	542.831	450.687	395.093	512.249	564.833	1.12464			0.646385			0.823157			0.726948			88|0|0807|CDS|Noc_0059|GI:77163606;InterPro:IPR002052;GeneID:3705935|NC_007484|77163561|hypothetical protein|NC_007484|59989-62832||Nitrosococcus oceani ATCC 19707, complete genome.|2008-10-17|GenBank
Noc_0059080700000088	BLOCK4	757.371	761.216	636.586	869.379	439.558	472.325	583.418	520.365	1.00838			0.600482			0.726849			0.605514			88|0|0807|CDS|Noc_0059|GI:77163606;InterPro:IPR002052;GeneID:3705935|NC_007484|77163561|hypothetical protein|NC_007484|59989-62832||Nitrosococcus oceani ATCC 19707, complete genome.|2008-10-17|GenBank
Noc_0060080700000089	BLOCK1	505.069	552.592	561.448	581.224	396.45	374.666	476.12	545.99	0.925603	1.01417	0.0599342	0.729078	0.664774	0.0495171	0.966388	0.897627	0.0722228	0.674837	0.672122	0.0199128	89|0|0807|CDS|Noc_0060|GI:77163607;InterPro:IPR003594;InterPro:IPR004358;GeneID:3705898|NC_007484|77163561|ATP-binding region, ATPase-like|NC_007484|62833-63705||Nitrosococcus oceani ATCC 19707, complete genome.|2008-10-17|GenBank
Noc_0060080700000089	BLOCK2	595.769	651.636	575.268	619.577	398.329	385.835	464.082	561.599	1.04399			0.628636			0.822252			0.656289			89|0|0807|CDS|Noc_0060|GI:77163607;InterPro:IPR003594;InterPro:IPR004358;GeneID:3705898|NC_007484|77163561|ATP-binding region, ATPase-like|NC_007484|62833-63705||Nitrosococcus oceani ATCC 19707, complete genome.|2008-10-17|GenBank
Noc_0060080700000089	BLOCK3	643.625	519.178	577.1	550.784	445.608	343.056	518.861	588.137	1.03096			0.678243			0.952008			0.699241			89|0|0807|CDS|Noc_0060|GI:77163607;InterPro:IPR003594;InterPro:IPR004358;GeneID:3705898|NC_007484|77163561|ATP-binding region, ATPase-like|NC_007484|62833-63705||Nitrosococcus oceani ATCC 19707, complete genome.|2008-10-17|GenBank
Noc_0060080700000089	BLOCK4	533.491	681.516	570.624	579.802	372.542	384.576	491.653	540.935	1.05614			0.623138			0.849861			0.658119			89|0|0807|CDS|Noc_0060|GI:77163607;InterPro:IPR003594;InterPro:IPR004358;GeneID:3705898|NC_007484|77163561|ATP-binding region, ATPase-like|NC_007484|62833-63705||Nitrosococcus oceani ATCC 19707, complete genome.|2008-10-17|GenBank
Noc_0061080700000090	BLOCK1	339.685	388.278	367.167	492.853	937.961	654.606	408.959	505.123	0.84645	0.939401	0.0776718	2.1877	2.07276	0.0776343	1.25567	1.23237	0.0552286	1.85178	1.94331	0.106699	90|0|0807|CDS|Noc_0061|GI:77163608;GeneID:3705899|NC_007484|77163561|hypothetical protein|NC_007484|63723-64097||Nitrosococcus oceani ATCC 19707, complete genome.|2008-10-17|GenBank
Noc_0061080700000090	BLOCK2	373.431	381.036	337.447	393.253	942.16	581.179	383.12	488.416	1.03253			2.01909			1.15517			2.08477			90|0|0807|CDS|Noc_0061|GI:77163608;GeneID:3705899|NC_007484|77163561|hypothetical protein|NC_007484|63723-64097||Nitrosococcus oceani ATCC 19707, complete genome.|2008-10-17|GenBank
Noc_0061080700000090	BLOCK3	368.672	384.321	329.543	455.523	855.682	687.661	418.469	511.375	0.959146			2.04961			1.23486			1.96588			90|0|0807|CDS|Noc_0061|GI:77163608;GeneID:3705899|NC_007484|77163561|hypothetical protein|NC_007484|63723-64097||Nitrosococcus oceani ATCC 19707, complete genome.|2008-10-17|GenBank
Noc_0061080700000090	BLOCK4	370.504	388.548	408.353	417.169	880.119	664.271	433.753	540.691	0.919481			2.03463			1.28376			1.8708			90|0|0807|CDS|Noc_0061|GI:77163608;GeneID:3705899|NC_007484|77163561|hypothetical protein|NC_007484|63723-64097||Nitrosococcus oceani ATCC 19707, complete genome.|2008-10-17|GenBank
Noc_0062080700000091	BLOCK1	336.148	333.09	352.306	345.725	634.957	526.599	361.652	401.051	0.958751	0.970891	0.0416299	1.73564	1.67247	0.0498302	1.13966	1.12063	0.0485279	1.66405	1.62324	0.0684455	91|0|0807|CDS|Noc_0062|GI:77163609;InterPro:IPR002716;GeneID:3705900|NC_007484|77163561|PilT-like protein|NC_007484|64087-64638||Nitrosococcus oceani ATCC 19707, complete genome.|2008-10-17|GenBank
Noc_0062080700000091	BLOCK2	324.367	339.159	322.054	356.019	583.125	535.464	353.373	377.865	0.978546			1.68583			1.10205			1.64966			91|0|0807|CDS|Noc_0062|GI:77163609;InterPro:IPR002716;GeneID:3705900|NC_007484|77163561|PilT-like protein|NC_007484|64087-64638||Nitrosococcus oceani ATCC 19707, complete genome.|2008-10-17|GenBank
Noc_0062080700000091	BLOCK3	340.298	319.061	336.134	378.063	582.756	503.508	377.117	398.812	0.923217			1.64746			1.17679			1.52096			91|0|0807|CDS|Noc_0062|GI:77163609;InterPro:IPR002716;GeneID:3705900|NC_007484|77163561|PilT-like protein|NC_007484|64087-64638||Nitrosococcus oceani ATCC 19707, complete genome.|2008-10-17|GenBank
Noc_0062080700000091	BLOCK4	357.589	345.923	315.052	372.611	595.281	545.076	362.057	386.503	1.02305			1.62095			1.06403			1.65831			91|0|0807|CDS|Noc_0062|GI:77163609;InterPro:IPR002716;GeneID:3705900|NC_007484|77163561|PilT-like protein|NC_007484|64087-64638||Nitrosococcus oceani ATCC 19707, complete genome.|2008-10-17|GenBank
Noc_0063080700000092	BLOCK1	351.837	362.007	311.84	325.245	288.425	288.757	330.495	308.098	1.12049	1.12389	0.0545937	0.808554	0.771968	0.0432423	0.894583	0.864939	0.042876	0.905973	0.866104	0.0265935	92|0|0807|CDS|Noc_0063|GI:77163610;InterPro:IPR000330;InterPro:IPR001410;InterPro:IPR001650;InterPro:IPR006935;InterPro:IPR011545;GeneID:3705901|NC_007484|77163561|Type III restriction enzyme, res subunit|NC_007484|64658-67546||Nitrosococcus oceani ATCC 19707, complete genome.|2008-10-17|GenBank
Noc_0063080700000092	BLOCK2	412.046	361.592	325.377	319.563	265.83	284.255	326.457	301.33	1.19955			0.711037			0.811475			0.852926			92|0|0807|CDS|Noc_0063|GI:77163610;InterPro:IPR000330;InterPro:IPR001410;InterPro:IPR001650;InterPro:IPR006935;InterPro:IPR011545;GeneID:3705901|NC_007484|77163561|Type III restriction enzyme, res subunit|NC_007484|64658-67546||Nitrosococcus oceani ATCC 19707, complete genome.|2008-10-17|GenBank
Noc_0063080700000092	BLOCK3	373.917	337.24	333.518	330.792	289.169	276.622	303.775	300.364	1.07052			0.795591			0.849516			0.851696			92|0|0807|CDS|Noc_0063|GI:77163610;InterPro:IPR000330;InterPro:IPR001410;InterPro:IPR001650;InterPro:IPR006935;InterPro:IPR011545;GeneID:3705901|NC_007484|77163561|Type III restriction enzyme, res subunit|NC_007484|64658-67546||Nitrosococcus oceani ATCC 19707, complete genome.|2008-10-17|GenBank
Noc_0063080700000092	BLOCK4	353.832	375.428	326.373	333.591	299.116	264.376	341.911	317.472	1.105			0.77269			0.904182			0.853822			92|0|0807|CDS|Noc_0063|GI:77163610;InterPro:IPR000330;InterPro:IPR001410;InterPro:IPR001650;InterPro:IPR006935;InterPro:IPR011545;GeneID:3705901|NC_007484|77163561|Type III restriction enzyme, res subunit|NC_007484|64658-67546||Nitrosococcus oceani ATCC 19707, complete genome.|2008-10-17|GenBank
Noc_0064080700000093	BLOCK1	590.012	637.312	551.727	548.641	277.382	301.002	460.925	434.74	1.11538	1.10299	0.0386842	0.471256	0.475451	0.0311276	0.729771	0.766561	0.0604755	0.525627	0.52358	0.0180001	93|0|0807|CDS|Noc_0064|GI:77163611;GeneID:3705902|NC_007484|77163561|hypothetical protein|NC_007484|67546-69540||Nitrosococcus oceani ATCC 19707, complete genome.|2008-10-17|GenBank
Noc_0064080700000093	BLOCK2	677.624	646.417	611.225	566.338	280.926	306.39	476.719	484.692	1.12439			0.443579			0.726119			0.498756			93|0|0807|CDS|Noc_0064|GI:77163611;GeneID:3705902|NC_007484|77163561|hypothetical protein|NC_007484|67546-69540||Nitrosococcus oceani ATCC 19707, complete genome.|2008-10-17|GenBank
Noc_0064080700000093	BLOCK3	523.806	623.905	538.293	559.538	302.221	292.537	496.887	484.612	1.04544			0.518212			0.855179			0.541757			93|0|0807|CDS|Noc_0064|GI:77163611;GeneID:3705902|NC_007484|77163561|hypothetical protein|NC_007484|67546-69540||Nitrosococcus oceani ATCC 19707, complete genome.|2008-10-17|GenBank
Noc_0064080700000093	BLOCK4	634.319	645.317	546.229	589.437	307.687	292.15	484.807	481.54	1.12677			0.468756			0.755173			0.52818			93|0|0807|CDS|Noc_0064|GI:77163611;GeneID:3705902|NC_007484|77163561|hypothetical protein|NC_007484|67546-69540||Nitrosococcus oceani ATCC 19707, complete genome.|2008-10-17|GenBank
Noc_0065080700000094	BLOCK1	3293.98	3342.23	2934.71	2741.07	562.492	651.32	1890.66	1521.58	1.16922	1.21509	0.0559728	0.182907	0.173358	0.00945562	0.514185	0.510916	0.0272106	0.213858	0.210378	0.0089209	94|0|0807|CDS|Noc_0065|GI:77163612;GeneID:3705903|NC_007484|77163561|hypothetical protein|NC_007484|69540-70307||Nitrosococcus oceani ATCC 19707, complete genome.|2008-10-17|GenBank
Noc_0065080700000094	BLOCK2	3303.79	3732.42	3072.05	2971.36	585.11	641.589	2029.45	1816.11	1.16428			0.174341			0.546539			0.202981			94|0|0807|CDS|Noc_0065|GI:77163612;GeneID:3705903|NC_007484|77163561|hypothetical protein|NC_007484|69540-70307||Nitrosococcus oceani ATCC 19707, complete genome.|2008-10-17|GenBank
Noc_0065080700000094	BLOCK3	3371.14	3289.25	2552.56	2737.76	557.232	614.038	1642.32	1566.96	1.25898			0.175856			0.481846			0.221399			94|0|0807|CDS|Noc_0065|GI:77163612;GeneID:3705903|NC_007484|77163561|hypothetical protein|NC_007484|69540-70307||Nitrosococcus oceani ATCC 19707, complete genome.|2008-10-17|GenBank
Noc_0065080700000094	BLOCK4	3671.63	4205.41	3087.61	3125.16	581.533	681.362	2163.28	1783.86	1.26788			0.160326			0.501095			0.203274			94|0|0807|CDS|Noc_0065|GI:77163612;GeneID:3705903|NC_007484|77163561|hypothetical protein|NC_007484|69540-70307||Nitrosococcus oceani ATCC 19707, complete genome.|2008-10-17|GenBank
Noc_0066080700000095	BLOCK1	1160.54	995.01	1075.51	920.598	660.688	621.159	930.877	919.982	1.07988	1.07404	0.0401374	0.594672	0.588799	0.037381	0.858647	0.832937	0.0250265	0.642171	0.632896	0.0539389	95|0|0807|CDS|Noc_0066|GI:77163613;InterPro:IPR010751;GeneID:3705904|NC_007484|77163561|TrfA-related protein|NC_007484|70800-71636||Nitrosococcus oceani ATCC 19707, complete genome.|2008-10-17|GenBank
Noc_0066080700000095	BLOCK2	1075.25	1169.38	1172.33	997.147	592.25	611.293	939.271	964.957	1.03464			0.536188			0.848349			0.554761			95|0|0807|CDS|Noc_0066|GI:77163613;InterPro:IPR010751;GeneID:3705904|NC_007484|77163561|TrfA-related protein|NC_007484|70800-71636||Nitrosococcus oceani ATCC 19707, complete genome.|2008-10-17|GenBank
Noc_0066080700000095	BLOCK3	1046.65	1184.07	1055.54	1060.48	671.633	721.144	895.647	898.212	1.05421			0.624362			0.804162			0.658208			95|0|0807|CDS|Noc_0066|GI:77163613;InterPro:IPR010751;GeneID:3705904|NC_007484|77163561|TrfA-related protein|NC_007484|70800-71636||Nitrosococcus oceani ATCC 19707, complete genome.|2008-10-17|GenBank
Noc_0066080700000095	BLOCK4	1317.74	1139.67	1047.86	1131.74	701.061	773.315	1071.8	944.715	1.12746			0.599973			0.820589			0.676443			95|0|0807|CDS|Noc_0066|GI:77163613;InterPro:IPR010751;GeneID:3705904|NC_007484|77163561|TrfA-related protein|NC_007484|70800-71636||Nitrosococcus oceani ATCC 19707, complete genome.|2008-10-17|GenBank
Noc_0070080700000096	BLOCK1	13432.6	13747	9840.58	11847.6	12912.5	15756	12193.4	14068	1.2532	1.23331	0.107175	1.05478	1.05825	0.0224408	0.96622	0.931507	0.0660135	1.32185	1.30338	0.0851961	96|0|0807|CDS|Noc_0070|GI:77163614;InterPro:IPR002622;GeneID:3705908|NC_007484|77163561|transposase|NC_007484|72989-73324||Nitrosococcus oceani ATCC 19707, complete genome.|2008-10-17|GenBank
Noc_0070080700000096	BLOCK2	15366.6	14831.6	11005.3	10935.9	13668.8	17405.8	11588.7	13565.2	1.37633			1.02902			0.83296			1.41627			96|0|0807|CDS|Noc_0070|GI:77163614;InterPro:IPR002622;GeneID:3705908|NC_007484|77163561|transposase|NC_007484|72989-73324||Nitrosococcus oceani ATCC 19707, complete genome.|2008-10-17|GenBank
Noc_0070080700000096	BLOCK3	12582.7	12851.2	10893.2	11441.6	12282.5	15237.3	11208.9	13098.3	1.13875			1.08201			0.955698			1.23214			96|0|0807|CDS|Noc_0070|GI:77163614;InterPro:IPR002622;GeneID:3705908|NC_007484|77163561|transposase|NC_007484|72989-73324||Nitrosococcus oceani ATCC 19707, complete genome.|2008-10-17|GenBank
Noc_0070080700000096	BLOCK4	13037.8	15458.2	10617.1	13843.5	12371.6	18039.3	12996.2	14677.7	1.16497			1.0672			0.971152			1.24326			96|0|0807|CDS|Noc_0070|GI:77163614;InterPro:IPR002622;GeneID:3705908|NC_007484|77163561|transposase|NC_007484|72989-73324||Nitrosococcus oceani ATCC 19707, complete genome.|2008-10-17|GenBank
Noc_0071080700000097	BLOCK1	19894.4	18008.7	12303.2	13912.4	13092.6	13488	12059.5	15708.1	1.44582	1.33506	0.0784153	0.70128	0.781837	0.0583915	0.732597	0.740551	0.0228959	1.01392	1.04044	0.0244861	97|0|0807|CDS|Noc_0071|GI:77163615;GeneID:3705909|NC_007484|77163561|IS630 family transposase|NC_007484|73299-73823||Nitrosococcus oceani ATCC 19707, complete genome.|2008-10-17|GenBank
Noc_0071080700000097	BLOCK2	15915.4	20183.2	13118.1	15415	13964	15801.7	9868.39	15824.4	1.26515			0.824567			0.71174			1.0432			97|0|0807|CDS|Noc_0071|GI:77163615;GeneID:3705909|NC_007484|77163561|IS630 family transposase|NC_007484|73299-73823||Nitrosococcus oceani ATCC 19707, complete genome.|2008-10-17|GenBank
Noc_0071080700000097	BLOCK3	20736.4	18319.7	13889.4	15481.6	15389.4	14929	13017.5	16675	1.32975			0.776277			0.760251			1.03226			97|0|0807|CDS|Noc_0071|GI:77163615;GeneID:3705909|NC_007484|77163561|IS630 family transposase|NC_007484|73299-73823||Nitrosococcus oceani ATCC 19707, complete genome.|2008-10-17|GenBank
Noc_0071080700000097	BLOCK4	18676.6	20011.9	12212.6	17558.9	15840.5	16086.2	12347.9	16963.1	1.29952			0.825226			0.757616			1.07239			97|0|0807|CDS|Noc_0071|GI:77163615;GeneID:3705909|NC_007484|77163561|IS630 family transposase|NC_007484|73299-73823||Nitrosococcus oceani ATCC 19707, complete genome.|2008-10-17|GenBank
Noc_0073080700000098	BLOCK1	3597.33	4208.77	3729.21	3688.11	5268.41	4557.93	4059.94	4449.67	1.05242	1.14436	0.0878318	1.2588	1.17269	0.057644	1.09012	1.04116	0.0524172	1.32478	1.33922	0.0697651	98|0|0807|CDS|Noc_0073|GI:77163616;GeneID:3705911|NC_007484|77163561|putative transposase|NC_007484|74779-75159||Nitrosococcus oceani ATCC 19707, complete genome.|2008-10-17|GenBank
Noc_0073080700000098	BLOCK2	3736.16	3668.42	3260.31	3062.41	4749.45	3675.83	3615.3	3556.48	1.17111			1.13785			0.96856			1.33254			98|0|0807|CDS|Noc_0073|GI:77163616;GeneID:3705911|NC_007484|77163561|putative transposase|NC_007484|74779-75159||Nitrosococcus oceani ATCC 19707, complete genome.|2008-10-17|GenBank
Noc_0073080700000098	BLOCK3	3934.97	4344.63	3403.83	3199.09	5022.05	4445.3	4322.44	4295.11	1.25393			1.14346			1.04082			1.43381			98|0|0807|CDS|Noc_0073|GI:77163616;GeneID:3705911|NC_007484|77163561|putative transposase|NC_007484|74779-75159||Nitrosococcus oceani ATCC 19707, complete genome.|2008-10-17|GenBank
Noc_0073080700000098	BLOCK4	3996.24	4216.44	3590.18	3875.96	5093.22	4356.9	4318.3	4429.27	1.09999			1.15067			1.06513			1.26573			98|0|0807|CDS|Noc_0073|GI:77163616;GeneID:3705911|NC_007484|77163561|putative transposase|NC_007484|74779-75159||Nitrosococcus oceani ATCC 19707, complete genome.|2008-10-17|GenBank
Noc_0074080700000099	BLOCK1	2600.11	2560.46	1983.23	2054.98	1588.56	1644.68	1882.82	1684.41	1.27794	1.1778	0.0952114	0.626526	0.682627	0.0399862	0.691247	0.706128	0.0245296	0.80066	0.801428	0.0317929	99|0|0807|CDS|Noc_0074|GI:77163617;GeneID:3705912|NC_007484|77163561|putative transposase|NC_007484|75203-75625||Nitrosococcus oceani ATCC 19707, complete genome.|2008-10-17|GenBank
Noc_0074080700000099	BLOCK2	2072.48	2344.56	1717.56	1857.92	1539.8	1469.82	1469.36	1675.66	1.23537			0.681365			0.712019			0.841739			99|0|0807|CDS|Noc_0074|GI:77163617;GeneID:3705912|NC_007484|77163561|putative transposase|NC_007484|75203-75625||Nitrosococcus oceani ATCC 19707, complete genome.|2008-10-17|GenBank
Noc_0074080700000099	BLOCK3	2190.72	2536.92	2119.67	2289.12	1669.3	1698.92	1738.88	1750.53	1.07232			0.712452			0.738087			0.763979			99|0|0807|CDS|Noc_0074|GI:77163617;GeneID:3705912|NC_007484|77163561|putative transposase|NC_007484|75203-75625||Nitrosococcus oceani ATCC 19707, complete genome.|2008-10-17|GenBank
Noc_0074080700000099	BLOCK4	2440.48	2354.42	2007.4	2252.6	1527.74	1877.42	1638.76	1636.91	1.12556			0.710164			0.683159			0.799334			99|0|0807|CDS|Noc_0074|GI:77163617;GeneID:3705912|NC_007484|77163561|putative transposase|NC_007484|75203-75625||Nitrosococcus oceani ATCC 19707, complete genome.|2008-10-17|GenBank
Noc_0076080700000100	BLOCK1	267.334	256.55	253.486	234.023	297.346	274.4	263.546	233.885	1.07461	1.07275	0.0240024	1.09136	1.06749	0.0645783	0.949506	0.994013	0.0555578	1.17279	1.14404	0.046863	100|0|0807|CDS|Noc_0076|GI:77163618;GeneID:3705914|NC_007484|77163561|DNA helicase II|NC_007484|75986-77884||Nitrosococcus oceani ATCC 19707, complete genome.|2008-10-17|GenBank
Noc_0076080700000100	BLOCK2	301.946	278.657	277.052	247.894	284.084	279.712	315.145	243.375	1.10602			0.971052			0.961964			1.07401			100|0|0807|CDS|Noc_0076|GI:77163618;GeneID:3705914|NC_007484|77163561|DNA helicase II|NC_007484|75986-77884||Nitrosococcus oceani ATCC 19707, complete genome.|2008-10-17|GenBank
Noc_0076080700000100	BLOCK3	254.438	244.576	246.173	226.518	301.378	248.378	297.897	237.567	1.05569			1.10169			1.07304			1.16303			100|0|0807|CDS|Noc_0076|GI:77163618;GeneID:3705914|NC_007484|77163561|DNA helicase II|NC_007484|75986-77884||Nitrosococcus oceani ATCC 19707, complete genome.|2008-10-17|GenBank
Noc_0076080700000100	BLOCK4	246.34	252.95	246.375	227.03	276.676	275.465	268.09	226.975	1.05468			1.10585			0.991537			1.16632			100|0|0807|CDS|Noc_0076|GI:77163618;GeneID:3705914|NC_007484|77163561|DNA helicase II|NC_007484|75986-77884||Nitrosococcus oceani ATCC 19707, complete genome.|2008-10-17|GenBank
Noc_0077080700000101	BLOCK1	1255.46	1541.16	1460.48	1086.71	371.485	456.924	1081.84	808.728	1.09792	1.13725	0.0521135	0.296218	0.293193	0.0151621	0.676018	0.635817	0.0418289	0.325224	0.333049	0.013355	101|0|0807|CDS|Noc_0077|GI:77163619;InterPro:IPR004695;GeneID:3705915|NC_007484|77163561|C4-dicarboxylate transporter/malic acid transport protein|NC_007484|78286-79368||Nitrosococcus oceani ATCC 19707, complete genome.|2008-10-17|GenBank
Noc_0077080700000101	BLOCK2	1561.6	1330.6	1333.52	1058.64	380.362	443.494	1173.6	753.696	1.20903			0.284854			0.666377			0.344399			101|0|0807|CDS|Noc_0077|GI:77163619;InterPro:IPR004695;GeneID:3705915|NC_007484|77163561|C4-dicarboxylate transporter/malic acid transport protein|NC_007484|78286-79368||Nitrosococcus oceani ATCC 19707, complete genome.|2008-10-17|GenBank
Noc_0077080700000101	BLOCK3	1537.98	1394.5	1317.82	1349.12	422.188	496.047	1063.66	726.107	1.09957			0.313125			0.610324			0.344302			101|0|0807|CDS|Noc_0077|GI:77163619;InterPro:IPR004695;GeneID:3705915|NC_007484|77163561|C4-dicarboxylate transporter/malic acid transport protein|NC_007484|78286-79368||Nitrosococcus oceani ATCC 19707, complete genome.|2008-10-17|GenBank
Noc_0077080700000101	BLOCK4	1635.79	1700.98	1596.21	1324.38	453.664	475.876	1234.32	736.208	1.1425			0.278575			0.59055			0.318271			101|0|0807|CDS|Noc_0077|GI:77163619;InterPro:IPR004695;GeneID:3705915|NC_007484|77163561|C4-dicarboxylate transporter/malic acid transport protein|NC_007484|78286-79368||Nitrosococcus oceani ATCC 19707, complete genome.|2008-10-17|GenBank
Noc_0078080700000102	BLOCK1	481.346	492.319	466.582	497.948	296.182	353.115	409.093	376.065	1.00947	1.11949	0.111069	0.666859	0.618985	0.0665934	0.806394	0.782435	0.0321448	0.673175	0.687547	0.0189575	102|0|0807|CDS|Noc_0078|GI:77163620;InterPro:IPR001687;InterPro:IPR003439;InterPro:IPR003593;InterPro:IPR004602;GeneID:3705916|NC_007484|77163561|excinuclease ABC subunit A|NC_007484|79413-85016||Nitrosococcus oceani ATCC 19707, complete genome.|2008-10-17|GenBank
Noc_0078080700000102	BLOCK2	457.45	515.71	519.707	415.206	326.43	337.413	440.35	341.34	1.04091			0.682151			0.803249			0.710058			102|0|0807|CDS|Noc_0078|GI:77163620;InterPro:IPR001687;InterPro:IPR003439;InterPro:IPR003593;InterPro:IPR004602;GeneID:3705916|NC_007484|77163561|excinuclease ABC subunit A|NC_007484|79413-85016||Nitrosococcus oceani ATCC 19707, complete genome.|2008-10-17|GenBank
Noc_0078080700000102	BLOCK3	658.248	584.057	523.591	481.892	300.727	373.549	500.736	414.471	1.23553			0.542762			0.736701			0.670599			102|0|0807|CDS|Noc_0078|GI:77163620;InterPro:IPR001687;InterPro:IPR003439;InterPro:IPR003593;InterPro:IPR004602;GeneID:3705916|NC_007484|77163561|excinuclease ABC subunit A|NC_007484|79413-85016||Nitrosococcus oceani ATCC 19707, complete genome.|2008-10-17|GenBank
Noc_0078080700000102	BLOCK4	644.844	509.824	521.023	447.619	350.617	323.904	471.885	432.678	1.19205			0.584169			0.783397			0.696358			102|0|0807|CDS|Noc_0078|GI:77163620;InterPro:IPR001687;InterPro:IPR003439;InterPro:IPR003593;InterPro:IPR004602;GeneID:3705916|NC_007484|77163561|excinuclease ABC subunit A|NC_007484|79413-85016||Nitrosococcus oceani ATCC 19707, complete genome.|2008-10-17|GenBank
Noc_0079080700000103	BLOCK1	237.849	248.604	245.528	235.305	237.196	243.141	234.877	233.274	1.01169	0.984227	0.0198847	0.987426	0.998909	0.0176114	0.962377	0.955626	0.00711621	0.998967	0.983058	0.0208597	103|0|0807|CDS|Noc_0079|GI:77163621;InterPro:IPR003180;GeneID:3705878|NC_007484|77163561|DNA-3-methyladenine glycosylase II|NC_007484|85072-85677||Nitrosococcus oceani ATCC 19707, complete genome.|2008-10-17|GenBank
Noc_0079080700000103	BLOCK2	238.5	238.376	259.053	234.384	230.889	239.831	227.219	224.459	0.966437			0.987091			0.947161			0.953962			103|0|0807|CDS|Noc_0079|GI:77163621;InterPro:IPR003180;GeneID:3705878|NC_007484|77163561|DNA-3-methyladenine glycosylase II|NC_007484|85072-85677||Nitrosococcus oceani ATCC 19707, complete genome.|2008-10-17|GenBank
Noc_0079080700000103	BLOCK3	229.125	227.145	238.959	229.719	229.268	238.172	221.866	216.409	0.973526			1.02448			0.960559			0.997357			103|0|0807|CDS|Noc_0079|GI:77163621;InterPro:IPR003180;GeneID:3705878|NC_007484|77163561|DNA-3-methyladenine glycosylase II|NC_007484|85072-85677||Nitrosococcus oceani ATCC 19707, complete genome.|2008-10-17|GenBank
Noc_0079080700000103	BLOCK4	235.841	239.657	243.125	239.488	233.502	240.398	227.298	225.57	0.985258			0.996639			0.952408			0.981947			103|0|0807|CDS|Noc_0079|GI:77163621;InterPro:IPR003180;GeneID:3705878|NC_007484|77163561|DNA-3-methyladenine glycosylase II|NC_007484|85072-85677||Nitrosococcus oceani ATCC 19707, complete genome.|2008-10-17|GenBank
Noc_0081080700000104	BLOCK1	715.455	587.156	585.713	555.313	608.503	529.432	580.629	590.315	1.14161	1.01597	0.0947296	0.87358	0.979515	0.0740628	0.89892	0.931985	0.0520618	0.997291	0.99016	0.0316107	104|0|0807|CDS|Noc_0081|GI:77163622;GeneID:3705880|NC_007484|77163561|hypothetical protein|NC_007484|86929-87738||Nitrosococcus oceani ATCC 19707, complete genome.|2008-10-17|GenBank
Noc_0081080700000104	BLOCK2	518.882	567.112	543.917	505.731	593.039	489.383	459.71	496.49	1.03463			0.996711			0.880484			1.03122			104|0|0807|CDS|Noc_0081|GI:77163622;GeneID:3705880|NC_007484|77163561|hypothetical protein|NC_007484|86929-87738||Nitrosococcus oceani ATCC 19707, complete genome.|2008-10-17|GenBank
Noc_0081080700000104	BLOCK3	442.819	464.048	466.554	508.479	478.531	470.281	417.502	484.281	0.930088			1.04625			0.994393			0.973107			104|0|0807|CDS|Noc_0081|GI:77163622;GeneID:3705880|NC_007484|77163561|hypothetical protein|NC_007484|86929-87738||Nitrosococcus oceani ATCC 19707, complete genome.|2008-10-17|GenBank
Noc_0081080700000104	BLOCK4	518.185	506.202	564.931	504.851	520.488	505.452	496.617	480.792	0.957565			1.00152			0.954141			0.959018			104|0|0807|CDS|Noc_0081|GI:77163622;GeneID:3705880|NC_007484|77163561|hypothetical protein|NC_007484|86929-87738||Nitrosococcus oceani ATCC 19707, complete genome.|2008-10-17|GenBank
Noc_0082080700000105	BLOCK1	921.113	904.019	981.942	947.96	700.911	784.144	743.148	800.91	0.945713	0.942042	0.0456794	0.81367	0.846066	0.0598255	0.845998	0.934511	0.0800936	0.769498	0.795553	0.0396945	105|0|0807|CDS|Noc_0082|GI:77163623;InterPro:IPR000863;GeneID:3705881|NC_007484|77163561|sulfotransferase|NC_007484|87829-88731||Nitrosococcus oceani ATCC 19707, complete genome.|2008-10-17|GenBank
Noc_0082080700000105	BLOCK2	724.404	699.167	890.65	733.844	657.339	647.973	761.345	692.371	0.876316			0.916928			1.02118			0.803519			105|0|0807|CDS|Noc_0082|GI:77163623;InterPro:IPR000863;GeneID:3705881|NC_007484|77163561|sulfotransferase|NC_007484|87829-88731||Nitrosococcus oceani ATCC 19707, complete genome.|2008-10-17|GenBank
Noc_0082080700000105	BLOCK3	751.41	791.736	894.32	692.707	625.827	581.722	669.589	705.801	0.97235			0.782524			0.891289			0.760888			105|0|0807|CDS|Noc_0082|GI:77163623;InterPro:IPR000863;GeneID:3705881|NC_007484|77163561|sulfotransferase|NC_007484|87829-88731||Nitrosococcus oceani ATCC 19707, complete genome.|2008-10-17|GenBank
Noc_0082080700000105	BLOCK4	860.24	831.235	907.262	829.742	723.853	749.659	811.303	845.636	0.973789			0.87114			0.979582			0.848307			105|0|0807|CDS|Noc_0082|GI:77163623;InterPro:IPR000863;GeneID:3705881|NC_007484|77163561|sulfotransferase|NC_007484|87829-88731||Nitrosococcus oceani ATCC 19707, complete genome.|2008-10-17|GenBank
Noc_0083080700000106	BLOCK1	1341.08	1380.22	1434.55	1426.16	2062.38	2050.66	1837.65	2107.58	0.951269	0.925039	0.0823062	1.51142	1.63625	0.107588	1.44976	1.44452	0.0541379	1.43777	1.50865	0.0908256	106|0|0807|CDS|Noc_0083|GI:77163624;InterPro:IPR007460;GeneID:3705882|NC_007484|77163561|hypothetical protein|NC_007484|88891-89154||Nitrosococcus oceani ATCC 19707, complete genome.|2008-10-17|GenBank
Noc_0083080700000106	BLOCK2	1361.07	1511.23	1405.25	1397.79	2301.96	2299.82	2098.09	1848.78	1.02471			1.60213			1.37412			1.64171			106|0|0807|CDS|Noc_0083|GI:77163624;InterPro:IPR007460;GeneID:3705882|NC_007484|77163561|hypothetical protein|NC_007484|88891-89154||Nitrosococcus oceani ATCC 19707, complete genome.|2008-10-17|GenBank
Noc_0083080700000106	BLOCK3	1173.35	1539.22	1480.23	1561.16	2349.21	2164.55	2083.17	2002.32	0.891884			1.66402			1.50613			1.48411			106|0|0807|CDS|Noc_0083|GI:77163624;InterPro:IPR007460;GeneID:3705882|NC_007484|77163561|hypothetical protein|NC_007484|88891-89154||Nitrosococcus oceani ATCC 19707, complete genome.|2008-10-17|GenBank
Noc_0083080700000106	BLOCK4	1391.25	1269.33	1558.58	1638.1	2347.98	2354.42	1968.14	1884.56	0.832295			1.76743			1.44806			1.47102			106|0|0807|CDS|Noc_0083|GI:77163624;InterPro:IPR007460;GeneID:3705882|NC_007484|77163561|hypothetical protein|NC_007484|88891-89154||Nitrosococcus oceani ATCC 19707, complete genome.|2008-10-17|GenBank
Noc_0084080700000107	BLOCK1	310.506	315.79	338.811	322.353	583.273	448.563	360.33	352.85	0.947262	0.998202	0.0406906	1.64752	1.46751	0.140028	1.13873	1.16861	0.0410355	1.56063	1.4618	0.102825	107|0|0807|CDS|Noc_0084|GI:77163625;GeneID:3705883|NC_007484|77163561|hypothetical protein|NC_007484|89144-89413||Nitrosococcus oceani ATCC 19707, complete genome.|2008-10-17|GenBank
Noc_0084080700000107	BLOCK2	320.951	322.263	331.558	308.09	463.134	379.812	378.529	382.049	1.00557			1.31052			1.18247			1.31783			107|0|0807|CDS|Noc_0084|GI:77163625;GeneID:3705883|NC_007484|77163561|hypothetical protein|NC_007484|89144-89413||Nitrosococcus oceani ATCC 19707, complete genome.|2008-10-17|GenBank
Noc_0084080700000107	BLOCK3	324.027	329.085	325.776	331.394	543.326	425.543	419.214	377.869	0.993824			1.48347			1.22044			1.4743			107|0|0807|CDS|Noc_0084|GI:77163625;GeneID:3705883|NC_007484|77163561|hypothetical protein|NC_007484|89144-89413||Nitrosococcus oceani ATCC 19707, complete genome.|2008-10-17|GenBank
Noc_0084080700000107	BLOCK4	358.549	332.905	316.105	344.848	583.742	404.019	400.12	383.176	1.04615			1.42853			1.13282			1.49445			107|0|0807|CDS|Noc_0084|GI:77163625;GeneID:3705883|NC_007484|77163561|hypothetical protein|NC_007484|89144-89413||Nitrosococcus oceani ATCC 19707, complete genome.|2008-10-17|GenBank
Noc_0085080700000108	BLOCK1	639.03	687.572	545.856	602.195	597.929	542.863	477.811	604.665	1.15552	1.07795	0.107223	0.859936	0.928251	0.0880199	0.815977	0.889444	0.0660506	0.993677	0.993783	0.0305036	108|0|0807|CDS|Noc_0085|GI:77163626;InterPro:IPR007460;GeneID:3705884|NC_007484|77163561|hypothetical protein|NC_007484|89460-89768||Nitrosococcus oceani ATCC 19707, complete genome.|2008-10-17|GenBank
Noc_0085080700000108	BLOCK2	464.016	449.991	424.946	568.927	508.208	455.867	422.905	461.181	0.919642			1.05478			0.967265			0.970019			108|0|0807|CDS|Noc_0085|GI:77163626;InterPro:IPR007460;GeneID:3705884|NC_007484|77163561|hypothetical protein|NC_007484|89460-89768||Nitrosococcus oceani ATCC 19707, complete genome.|2008-10-17|GenBank
Noc_0085080700000108	BLOCK3	515.731	653.562	507.451	546.311	590.525	436.427	471.16	599.645	1.10964			0.878267			0.915772			0.974558			108|0|0807|CDS|Noc_0085|GI:77163626;InterPro:IPR007460;GeneID:3705884|NC_007484|77163561|hypothetical protein|NC_007484|89460-89768||Nitrosococcus oceani ATCC 19707, complete genome.|2008-10-17|GenBank
Noc_0085080700000108	BLOCK4	503.171	591.382	409.31	561.886	548.526	458.486	413.495	526.466	1.12701			0.920022			0.858763			1.03688			108|0|0807|CDS|Noc_0085|GI:77163626;InterPro:IPR007460;GeneID:3705884|NC_007484|77163561|hypothetical protein|NC_007484|89460-89768||Nitrosococcus oceani ATCC 19707, complete genome.|2008-10-17|GenBank
Noc_0086080700000109	BLOCK1	664.516	895.717	589.357	757.103	497.984	563.758	529.494	693.066	1.15877	1.18531	0.100133	0.680502	0.708839	0.0504854	0.783575	0.760292	0.0406029	0.788543	0.836995	0.0349345	109|0|0807|CDS|Noc_0086|GI:77163627;InterPro:IPR002145;GeneID:3705885|NC_007484|77163561|helix-turn-helix protein, CopG|NC_007484|89746-89982||Nitrosococcus oceani ATCC 19707, complete genome.|2008-10-17|GenBank
Noc_0086080700000109	BLOCK2	679.483	755.018	535.372	717.471	551.235	519.399	508.838	645.742	1.145			0.746346			0.804865			0.854564			109|0|0807|CDS|Noc_0086|GI:77163627;InterPro:IPR002145;GeneID:3705885|NC_007484|77163561|helix-turn-helix protein, CopG|NC_007484|89746-89982||Nitrosococcus oceani ATCC 19707, complete genome.|2008-10-17|GenBank
Noc_0086080700000109	BLOCK3	785.525	895.588	574.734	687.657	569.371	527.251	520.772	687.598	1.33169			0.652319			0.718792			0.868686			109|0|0807|CDS|Noc_0086|GI:77163627;InterPro:IPR002145;GeneID:3705885|NC_007484|77163561|helix-turn-helix protein, CopG|NC_007484|89746-89982||Nitrosococcus oceani ATCC 19707, complete genome.|2008-10-17|GenBank
Noc_0086080700000109	BLOCK4	765.34	822.018	580.775	854.716	632.803	567.539	524.361	640.659	1.10579			0.756189			0.733936			0.836189			109|0|0807|CDS|Noc_0086|GI:77163627;InterPro:IPR002145;GeneID:3705885|NC_007484|77163561|helix-turn-helix protein, CopG|NC_007484|89746-89982||Nitrosococcus oceani ATCC 19707, complete genome.|2008-10-17|GenBank
Noc_0087080700000110	BLOCK1	864.352	820.799	952.729	925.969	695.323	781.448	802.435	970.047	0.896978	0.942393	0.056254	0.876343	0.81619	0.0781917	1.05182	1.02503	0.0357255	0.786061	0.769519	0.0911368	110|0|0807|CDS|Noc_0087|GI:77163628;InterPro:IPR007497;GeneID:3705886|NC_007484|77163561|hypothetical protein|NC_007484|90148-90867||Nitrosococcus oceani ATCC 19707, complete genome.|2008-10-17|GenBank
Noc_0087080700000110	BLOCK2	1049.67	775.452	1178.9	870.647	646.639	718.438	954.543	883.932	0.890498			0.747937			1.00732			0.666037			110|0|0807|CDS|Noc_0087|GI:77163628;InterPro:IPR007497;GeneID:3705886|NC_007484|77163561|hypothetical protein|NC_007484|90148-90867||Nitrosococcus oceani ATCC 19707, complete genome.|2008-10-17|GenBank
Noc_0087080700000110	BLOCK3	881.861	987.108	1024.71	863.624	775.827	624.806	891.468	946.422	0.989742			0.749415			0.983371			0.741728			110|0|0807|CDS|Noc_0087|GI:77163628;InterPro:IPR007497;GeneID:3705886|NC_007484|77163561|hypothetical protein|NC_007484|90148-90867||Nitrosococcus oceani ATCC 19707, complete genome.|2008-10-17|GenBank
Noc_0087080700000110	BLOCK4	822.889	794.202	858.659	770.893	805.438	635.493	862.163	848.096	0.992354			0.891063			1.05761			0.88425			110|0|0807|CDS|Noc_0087|GI:77163628;InterPro:IPR007497;GeneID:3705886|NC_007484|77163561|hypothetical protein|NC_007484|90148-90867||Nitrosococcus oceani ATCC 19707, complete genome.|2008-10-17|GenBank
Noc_0089080700000111	BLOCK1	1056.04	1079.09	1042.53	964.094	1000.28	801.113	936.244	878.328	1.06404	0.985986	0.0733947	0.843691	0.864756	0.0438974	0.849864	0.857185	0.0570179	0.897724	0.851924	0.0636457	111|0|0807|CDS|Noc_0089|GI:77163629;InterPro:IPR001117;InterPro:IPR001287;InterPro:IPR002160;InterPro:IPR011706;InterPro:IPR011707;GeneID:3705888|NC_007484|77163561|nitrite reductase (NO-forming)|NC_007484|91778-92896||Nitrosococcus oceani ATCC 19707, complete genome.|2008-10-17|GenBank
Noc_0089080700000111	BLOCK2	832.927	915.178	1116.84	824.91	854.485	618.886	684.419	923.897	0.900272			0.842839			0.920034			0.758785			111|0|0807|CDS|Noc_0089|GI:77163629;InterPro:IPR001117;InterPro:IPR001287;InterPro:IPR002160;InterPro:IPR011706;InterPro:IPR011707;GeneID:3705888|NC_007484|77163561|nitrite reductase (NO-forming)|NC_007484|91778-92896||Nitrosococcus oceani ATCC 19707, complete genome.|2008-10-17|GenBank
Noc_0089080700000111	BLOCK3	1176.83	1054.31	1277.17	896.368	979.417	898.978	854.798	893.412	1.0265			0.841901			0.783553			0.864209			111|0|0807|CDS|Noc_0089|GI:77163629;InterPro:IPR001117;InterPro:IPR001287;InterPro:IPR002160;InterPro:IPR011706;InterPro:IPR011707;GeneID:3705888|NC_007484|77163561|nitrite reductase (NO-forming)|NC_007484|91778-92896||Nitrosococcus oceani ATCC 19707, complete genome.|2008-10-17|GenBank
Noc_0089080700000111	BLOCK4	958.754	1061.71	1086.82	1033	1031.91	848.324	828.559	939.937	0.953132			0.930593			0.875291			0.886978			111|0|0807|CDS|Noc_0089|GI:77163629;InterPro:IPR001117;InterPro:IPR001287;InterPro:IPR002160;InterPro:IPR011706;InterPro:IPR011707;GeneID:3705888|NC_007484|77163561|nitrite reductase (NO-forming)|NC_007484|91778-92896||Nitrosococcus oceani ATCC 19707, complete genome.|2008-10-17|GenBank
Noc_0090080700000112	BLOCK1	894.218	1144.52	947.142	1161.84	947.515	903.308	745.085	726.242	0.966692	1.04353	0.0591652	0.907829	0.977259	0.0532291	0.721686	0.757676	0.0287028	0.877591	1.02214	0.112231	112|0|0807|CDS|Noc_0090|GI:77163630;GeneID:3705889|NC_007484|77163561|hypothetical protein|NC_007484|92886-93251||Nitrosococcus oceani ATCC 19707, complete genome.|2008-10-17|GenBank
Noc_0090080700000112	BLOCK2	903.362	1128.07	975.707	971.32	1218.55	752.586	775.39	792.664	1.04335			0.970317			0.771897			1.01238			112|0|0807|CDS|Noc_0090|GI:77163630;GeneID:3705889|NC_007484|77163561|hypothetical protein|NC_007484|92886-93251||Nitrosococcus oceani ATCC 19707, complete genome.|2008-10-17|GenBank
Noc_0090080700000112	BLOCK3	792.438	1042.01	860.201	881.107	1014.25	813.846	700	674.666	1.05349			0.996538			0.749364			1.04984			112|0|0807|CDS|Noc_0090|GI:77163630;GeneID:3705889|NC_007484|77163561|hypothetical protein|NC_007484|92886-93251||Nitrosococcus oceani ATCC 19707, complete genome.|2008-10-17|GenBank
Noc_0090080700000112	BLOCK4	955.612	1085.24	885.124	952.486	1187.97	922.99	806.862	800.833	1.1106			1.03435			0.787758			1.14875			112|0|0807|CDS|Noc_0090|GI:77163630;GeneID:3705889|NC_007484|77163561|hypothetical protein|NC_007484|92886-93251||Nitrosococcus oceani ATCC 19707, complete genome.|2008-10-17|GenBank
Noc_0092080700000113	BLOCK1	2384.54	2807.26	2241.93	1974.8	411.391	549.662	1622.29	1175.45	1.23124	1.18937	0.0299587	0.18511	0.186108	0.00483961	0.538877	0.532015	0.0171644	0.227914	0.221303	0.00586752	113|0|0807|CDS|Noc_0092|GI:77163631;GeneID:3705891|NC_007484|77163561|hypothetical protein|NC_007484|94010-94753||Nitrosococcus oceani ATCC 19707, complete genome.|2008-10-17|GenBank
Noc_0092080700000113	BLOCK2	2814.24	2468.01	2291.35	2211.17	395.4	579.042	1607.55	1152.21	1.17317			0.184475			0.522461			0.216421			113|0|0807|CDS|Noc_0092|GI:77163631;GeneID:3705891|NC_007484|77163561|hypothetical protein|NC_007484|94010-94753||Nitrosococcus oceani ATCC 19707, complete genome.|2008-10-17|GenBank
Noc_0092080700000113	BLOCK3	2506.61	2152.96	2093.57	1911.74	413.193	486.305	1308.98	1086.51	1.16335			0.193043			0.514101			0.224576			113|0|0807|CDS|Noc_0092|GI:77163631;GeneID:3705891|NC_007484|77163561|hypothetical protein|NC_007484|94010-94753||Nitrosococcus oceani ATCC 19707, complete genome.|2008-10-17|GenBank
Noc_0092080700000113	BLOCK4	2695.85	2466.5	2099.02	2240.07	435.566	502.979	1716.52	1136.3	1.18973			0.181806			0.55262			0.2163			113|0|0807|CDS|Noc_0092|GI:77163631;GeneID:3705891|NC_007484|77163561|hypothetical protein|NC_007484|94010-94753||Nitrosococcus oceani ATCC 19707, complete genome.|2008-10-17|GenBank
Noc_0093080700000114	BLOCK1	5534.72	5266.92	2627.24	3216.86	2680	2353.95	2110.04	2730.3	1.8483	1.75901	0.128623	0.466036	0.498334	0.0478268	0.448112	0.488641	0.048762	0.861373	0.872975	0.0487804	114|0|0807|CDS|Noc_0093|GI:77163632;InterPro:IPR002198;InterPro:IPR002347;GeneID:3705892|NC_007484|77163561|glucose/ribitol dehydrogenase|NC_007484|95115-95894||Nitrosococcus oceani ATCC 19707, complete genome.|2008-10-17|GenBank
Noc_0093080700000114	BLOCK2	6237.92	6432.05	3444.92	3259.76	3249.64	2702.41	2710.79	3196.03	1.88972			0.469776			0.466206			0.887745			114|0|0807|CDS|Noc_0093|GI:77163632;InterPro:IPR002198;InterPro:IPR002347;GeneID:3705892|NC_007484|77163561|glucose/ribitol dehydrogenase|NC_007484|95115-95894||Nitrosococcus oceani ATCC 19707, complete genome.|2008-10-17|GenBank
Noc_0093080700000114	BLOCK3	4996.86	5320.19	3082.59	3226.27	2860.25	3004.57	2900.98	2865.07	1.63533			0.568459			0.558885			0.929617			114|0|0807|CDS|Noc_0093|GI:77163632;InterPro:IPR002198;InterPro:IPR002347;GeneID:3705892|NC_007484|77163561|glucose/ribitol dehydrogenase|NC_007484|95115-95894||Nitrosococcus oceani ATCC 19707, complete genome.|2008-10-17|GenBank
Noc_0093080700000114	BLOCK4	5469.89	5708.39	3427.43	3295.56	2935.85	2531.04	2479.83	2900.95	1.66269			0.489064			0.481361			0.813163			114|0|0807|CDS|Noc_0093|GI:77163632;InterPro:IPR002198;InterPro:IPR002347;GeneID:3705892|NC_007484|77163561|glucose/ribitol dehydrogenase|NC_007484|95115-95894||Nitrosococcus oceani ATCC 19707, complete genome.|2008-10-17|GenBank
Noc_0094080700000115	BLOCK1	1069.09	1289.06	844.117	795.601	1120.73	1173.91	850.565	763.229	1.43814	1.50605	0.147485	0.973069	0.939292	0.0824086	0.684349	0.680431	0.074043	1.39941	1.40792	0.102593	115|0|0807|CDS|Noc_0094|GI:77163633;InterPro:IPR003680;InterPro:IPR005025;GeneID:3705893|NC_007484|77163561|NADPH-dependent FMN reductase|NC_007484|95970-96542||Nitrosococcus oceani ATCC 19707, complete genome.|2008-10-17|GenBank
Noc_0094080700000115	BLOCK2	1249.02	1288.88	854.027	763.423	1199.51	1310.64	868.385	929.803	1.56907			0.989064			0.708535			1.55191			115|0|0807|CDS|Noc_0094|GI:77163633;InterPro:IPR003680;InterPro:IPR005025;GeneID:3705893|NC_007484|77163561|NADPH-dependent FMN reductase|NC_007484|95970-96542||Nitrosococcus oceani ATCC 19707, complete genome.|2008-10-17|GenBank
Noc_0094080700000115	BLOCK3	1156.04	1176.74	882.142	858.52	1084.44	1199.24	937.832	815.005	1.34017			0.978956			0.751394			1.31197			115|0|0807|CDS|Noc_0094|GI:77163633;InterPro:IPR003680;InterPro:IPR005025;GeneID:3705893|NC_007484|77163561|NADPH-dependent FMN reductase|NC_007484|95970-96542||Nitrosococcus oceani ATCC 19707, complete genome.|2008-10-17|GenBank
Noc_0094080700000115	BLOCK4	1450.44	1235.37	768.764	832.986	1016.13	1175.7	779.028	771.883	1.6768			0.816076			0.577445			1.3684			115|0|0807|CDS|Noc_0094|GI:77163633;InterPro:IPR003680;InterPro:IPR005025;GeneID:3705893|NC_007484|77163561|NADPH-dependent FMN reductase|NC_007484|95970-96542||Nitrosococcus oceani ATCC 19707, complete genome.|2008-10-17|GenBank
Noc_0096080700000116	BLOCK1	1839.16	2313.77	1714.75	1603.59	577.318	505.224	1208.05	1144.39	1.25151	1.37187	0.10781	0.260669	0.229645	0.0251658	0.566452	0.504427	0.0460566	0.32623	0.313044	0.0104786	116|0|0807|CDS|Noc_0096|GI:77163634;GeneID:3705895|NC_007484|77163561|hypothetical protein|NC_007484|97214-97411||Nitrosococcus oceani ATCC 19707, complete genome.|2008-10-17|GenBank
Noc_0096080700000116	BLOCK2	2744.02	2435.7	1889.95	1835.39	610.486	524.504	1440.13	1145.83	1.3904			0.219122			0.499248			0.304667			116|0|0807|CDS|Noc_0096|GI:77163634;GeneID:3705895|NC_007484|77163561|hypothetical protein|NC_007484|97214-97411||Nitrosococcus oceani ATCC 19707, complete genome.|2008-10-17|GenBank
Noc_0096080700000116	BLOCK3	1875.13	2707.6	1778.94	1649.71	587.365	498.533	1111.34	1165.86	1.3366			0.236954			0.496907			0.316713			116|0|0807|CDS|Noc_0096|GI:77163634;GeneID:3705895|NC_007484|77163561|hypothetical protein|NC_007484|97214-97411||Nitrosococcus oceani ATCC 19707, complete genome.|2008-10-17|GenBank
Noc_0096080700000116	BLOCK4	2358.56	2436.48	1700.03	1477.67	537.702	430.112	1011.12	1171.11	1.50897			0.201837			0.4551			0.304565			116|0|0807|CDS|Noc_0096|GI:77163634;GeneID:3705895|NC_007484|77163561|hypothetical protein|NC_007484|97214-97411||Nitrosococcus oceani ATCC 19707, complete genome.|2008-10-17|GenBank
Noc_0097080700000117	BLOCK1	5091.77	5174	3768.91	4286.99	1383.13	1491.92	2395.84	3126.4	1.27432	1.20308	0.065255	0.280062	0.294718	0.0164605	0.537928	0.578056	0.0268256	0.356888	0.354139	0.0191176	117|0|0807|CDS|Noc_0097|GI:77163635;GeneID:3705896|NC_007484|77163561|hypothetical protein|NC_007484|97494-98048||Nitrosococcus oceani ATCC 19707, complete genome.|2008-10-17|GenBank
Noc_0097080700000117	BLOCK2	6061.96	6061.46	5036.1	4866.32	1786.45	1973.52	3583.87	3583.58	1.22429			0.310141			0.591207			0.379702			117|0|0807|CDS|Noc_0097|GI:77163635;GeneID:3705896|NC_007484|77163561|hypothetical protein|NC_007484|97494-98048||Nitrosococcus oceani ATCC 19707, complete genome.|2008-10-17|GenBank
Noc_0097080700000117	BLOCK3	5356.77	5843.53	4755.84	4613.44	1542.2	1604.19	3311.92	3340.66	1.19543			0.28092			0.593964			0.33582			117|0|0807|CDS|Noc_0097|GI:77163635;GeneID:3705896|NC_007484|77163561|hypothetical protein|NC_007484|97494-98048||Nitrosococcus oceani ATCC 19707, complete genome.|2008-10-17|GenBank
Noc_0097080700000117	BLOCK4	4760.89	5668.58	4723.61	4602.75	1494.2	1715.45	2950.79	3193.47	1.11828			0.307748			0.589125			0.344148			117|0|0807|CDS|Noc_0097|GI:77163635;GeneID:3705896|NC_007484|77163561|hypothetical protein|NC_007484|97494-98048||Nitrosococcus oceani ATCC 19707, complete genome.|2008-10-17|GenBank
Noc_0098080700000118	BLOCK1	2374.05	2074.82	1937.14	1639.22	1082.64	960.439	1887.25	1359.43	1.24396	1.10831	0.100884	0.459235	0.533386	0.0564728	0.729776	0.744989	0.0254215	0.571272	0.587903	0.040946	118|0|0807|CDS|Noc_0098|GI:77163636;GeneID:3705897|NC_007484|77163561|hypothetical protein|NC_007484|98555-99265||Nitrosococcus oceani ATCC 19707, complete genome.|2008-10-17|GenBank
Noc_0098080700000118	BLOCK2	2108.03	2347.23	2066.75	2292.99	1182.54	1162.28	1740.38	1526.56	1.02191			0.526303			0.733278			0.537834			118|0|0807|CDS|Noc_0098|GI:77163636;GeneID:3705897|NC_007484|77163561|hypothetical protein|NC_007484|98555-99265||Nitrosococcus oceani ATCC 19707, complete genome.|2008-10-17|GenBank
Noc_0098080700000118	BLOCK3	2051.92	2060.49	2022.88	1631.8	1088.94	1193.61	1633.67	1586.44	1.12524			0.555038			0.783024			0.624552			118|0|0807|CDS|Noc_0098|GI:77163636;GeneID:3705897|NC_007484|77163561|hypothetical protein|NC_007484|98555-99265||Nitrosococcus oceani ATCC 19707, complete genome.|2008-10-17|GenBank
Noc_0098080700000118	BLOCK4	1766.85	2149.7	1896.39	1861.81	1132.48	1189.92	1406.45	1467.81	1.04213			0.59297			0.733876			0.617954			118|0|0807|CDS|Noc_0098|GI:77163636;GeneID:3705897|NC_007484|77163561|hypothetical protein|NC_007484|98555-99265||Nitrosococcus oceani ATCC 19707, complete genome.|2008-10-17|GenBank
Noc_0099080700000119	BLOCK1	817.065	720.577	931.765	615.804	489.887	628.501	834.891	547.071	0.993585	1.02035	0.0962659	0.727339	0.698576	0.033368	0.898754	0.824966	0.0612871	0.722674	0.710891	0.0435505	119|0|0807|CDS|Noc_0099|GI:77163637;InterPro:IPR004300;GeneID:3705859|NC_007484|77163561|glycoside hydrolase family protein|NC_007484|99270-100871||Nitrosococcus oceani ATCC 19707, complete genome.|2008-10-17|GenBank
Noc_0099080700000119	BLOCK2	709.689	694.851	805.91	612.841	446.615	507.08	565.98	550.485	0.989985			0.679008			0.794897			0.672207			119|0|0807|CDS|Noc_0099|GI:77163637;InterPro:IPR004300;GeneID:3705859|NC_007484|77163561|glycoside hydrolase family protein|NC_007484|99270-100871||Nitrosococcus oceani ATCC 19707, complete genome.|2008-10-17|GenBank
Noc_0099080700000119	BLOCK3	911.145	662.635	983.439	694.083	569.13	573.888	731.049	602.928	0.938157			0.726288			0.847626			0.681372			119|0|0807|CDS|Noc_0099|GI:77163637;InterPro:IPR004300;GeneID:3705859|NC_007484|77163561|glycoside hydrolase family protein|NC_007484|99270-100871||Nitrosococcus oceani ATCC 19707, complete genome.|2008-10-17|GenBank
Noc_0099080700000119	BLOCK4	823.924	691.253	767.113	539.457	488.246	514.301	646.029	503.366	1.15966			0.66167			0.758588			0.767312			119|0|0807|CDS|Noc_0099|GI:77163637;InterPro:IPR004300;GeneID:3705859|NC_007484|77163561|glycoside hydrolase family protein|NC_007484|99270-100871||Nitrosococcus oceani ATCC 19707, complete genome.|2008-10-17|GenBank
Noc_0100080700000120	BLOCK1	1596.46	1369.42	1485.74	1628.3	2213.82	2106.91	1290.28	1434.12	0.952421	0.995756	0.0675574	1.45681	1.33785	0.0985121	0.918579	0.954492	0.072828	1.3875	1.32908	0.0783756	120|0|0807|CDS|Noc_0100|GI:77163638;InterPro:IPR001296;InterPro:IPR011835;GeneID:3705860|NC_007484|77163561|glycogen synthase|NC_007484|100934-102397|catalyzes the formation of alpha-1,4-glucan chains from ADP-glucose|Nitrosococcus oceani ATCC 19707, complete genome.|2008-10-17|GenBank
Noc_0100080700000120	BLOCK2	1435.43	1154.54	1142.98	1520.53	1769.58	1805.98	1266.02	1313.56	0.97239			1.38054			0.995984			1.34242			120|0|0807|CDS|Noc_0100|GI:77163638;InterPro:IPR001296;InterPro:IPR011835;GeneID:3705860|NC_007484|77163561|glycogen synthase|NC_007484|100934-102397|catalyzes the formation of alpha-1,4-glucan chains from ADP-glucose|Nitrosococcus oceani ATCC 19707, complete genome.|2008-10-17|GenBank
Noc_0100080700000120	BLOCK3	1402.93	1323.98	1487.07	1347.96	1714.15	1730.13	1393.42	1420.66	0.96186			1.26307			1.03197			1.2149			120|0|0807|CDS|Noc_0100|GI:77163638;InterPro:IPR001296;InterPro:IPR011835;GeneID:3705860|NC_007484|77163561|glycogen synthase|NC_007484|100934-102397|catalyzes the formation of alpha-1,4-glucan chains from ADP-glucose|Nitrosococcus oceani ATCC 19707, complete genome.|2008-10-17|GenBank
Noc_0100080700000120	BLOCK4	1501.39	1282.6	1203.87	1335.46	1607.15	1875.55	1205.36	1220.71	1.09635			1.25097			0.871437			1.3715			120|0|0807|CDS|Noc_0100|GI:77163638;InterPro:IPR001296;InterPro:IPR011835;GeneID:3705860|NC_007484|77163561|glycogen synthase|NC_007484|100934-102397|catalyzes the formation of alpha-1,4-glucan chains from ADP-glucose|Nitrosococcus oceani ATCC 19707, complete genome.|2008-10-17|GenBank
Noc_0101080700000121	BLOCK1	302.637	302.488	286.722	289.474	441.932	425.547	327.683	287.207	1.05021	1.04843	0.0201352	1.43355	1.33613	0.0881488	1.01614	0.940304	0.0511508	1.50552	1.40015	0.0824624	121|0|0807|CDS|Noc_0101|GI:77163639;InterPro:IPR002932;GeneID:3705861|NC_007484|77163561|ferredoxin-dependent glutamate synthase|NC_007484|102414-104069||Nitrosococcus oceani ATCC 19707, complete genome.|2008-10-17|GenBank
Noc_0101080700000121	BLOCK2	346.74	338.384	334.082	329.368	455.657	490.327	319.376	301.727	1.03267			1.38075			0.906557			1.42585			121|0|0807|CDS|Noc_0101|GI:77163639;InterPro:IPR002932;GeneID:3705861|NC_007484|77163561|ferredoxin-dependent glutamate synthase|NC_007484|102414-104069||Nitrosococcus oceani ATCC 19707, complete genome.|2008-10-17|GenBank
Noc_0101080700000121	BLOCK3	322.085	334.739	322.199	312.652	451.635	398.695	294.614	305.177	1.03461			1.29461			0.913168			1.33942			121|0|0807|CDS|Noc_0101|GI:77163639;InterPro:IPR002932;GeneID:3705861|NC_007484|77163561|ferredoxin-dependent glutamate synthase|NC_007484|102414-104069||Nitrosococcus oceani ATCC 19707, complete genome.|2008-10-17|GenBank
Noc_0101080700000121	BLOCK4	352.545	332.958	328.914	308.024	439.519	407.492	330.264	304.069	1.07625			1.23561			0.925355			1.32982			121|0|0807|CDS|Noc_0101|GI:77163639;InterPro:IPR002932;GeneID:3705861|NC_007484|77163561|ferredoxin-dependent glutamate synthase|NC_007484|102414-104069||Nitrosococcus oceani ATCC 19707, complete genome.|2008-10-17|GenBank
Noc_0102080700000122	BLOCK1	2497.22	2462.76	2370.16	2080.14	4298.58	2749.47	1914.51	2327.76	1.11453	1.02792	0.0600387	1.42098	1.44133	0.0571359	0.855301	0.798412	0.05276	1.58372	1.48031	0.075948	122|0|0807|CDS|Noc_0102|GI:77163640;InterPro:IPR000644;GeneID:3705862|NC_007484|77163561|CBS domain-containing protein|NC_007484|104323-104952||Nitrosococcus oceani ATCC 19707, complete genome.|2008-10-17|GenBank
Noc_0102080700000122	BLOCK2	2700.77	2642.52	2872.6	2368.09	4099.68	3300.16	1615.69	2319.3	1.01958			1.38489			0.736438			1.412			122|0|0807|CDS|Noc_0102|GI:77163640;InterPro:IPR000644;GeneID:3705862|NC_007484|77163561|CBS domain-containing protein|NC_007484|104323-104952||Nitrosococcus oceani ATCC 19707, complete genome.|2008-10-17|GenBank
Noc_0102080700000122	BLOCK3	2742.73	2258.21	2602.52	2406.93	4437.2	2761.38	1771.44	2108.53	0.998302			1.43945			0.775848			1.437			122|0|0807|CDS|Noc_0102|GI:77163640;InterPro:IPR000644;GeneID:3705862|NC_007484|77163561|CBS domain-containing protein|NC_007484|104323-104952||Nitrosococcus oceani ATCC 19707, complete genome.|2008-10-17|GenBank
Noc_0102080700000122	BLOCK4	2033.74	2912.45	2873.64	2177.21	4292.03	3226.2	1841.37	2244.49	0.979276			1.52001			0.826063			1.48851			122|0|0807|CDS|Noc_0102|GI:77163640;InterPro:IPR000644;GeneID:3705862|NC_007484|77163561|CBS domain-containing protein|NC_007484|104323-104952||Nitrosococcus oceani ATCC 19707, complete genome.|2008-10-17|GenBank
Noc_0103080700000123	BLOCK1	965.756	1044.82	1066.26	920.04	3755.88	2366.17	786.946	778.397	1.01222	1.13737	0.107548	3.04493	2.742	0.271827	0.778556	0.693528	0.0715644	3.08215	3.10297	0.221538	123|0|0807|CDS|Noc_0103|GI:77163641;GeneID:3705863|NC_007484|77163561|hypothetical protein|NC_007484|105189-105731||Nitrosococcus oceani ATCC 19707, complete genome.|2008-10-17|GenBank
Noc_0103080700000123	BLOCK2	1135.01	838.492	972.397	774.786	3699.59	2009.56	759.838	657.999	1.12953			2.8929			0.718437			3.26763			123|0|0807|CDS|Noc_0103|GI:77163641;GeneID:3705863|NC_007484|77163561|hypothetical protein|NC_007484|105189-105731||Nitrosococcus oceani ATCC 19707, complete genome.|2008-10-17|GenBank
Noc_0103080700000123	BLOCK3	1166.14	1061.94	813.883	933.569	3574.41	2130.81	717.769	644.562	1.27504			2.5606			0.611437			3.26488			123|0|0807|CDS|Noc_0103|GI:77163641;GeneID:3705863|NC_007484|77163561|hypothetical protein|NC_007484|105189-105731||Nitrosococcus oceani ATCC 19707, complete genome.|2008-10-17|GenBank
Noc_0103080700000123	BLOCK4	1236.76	1032.11	1045.17	957.919	3220.33	2382.77	805.356	704.989	1.13268			2.46956			0.665682			2.79723			123|0|0807|CDS|Noc_0103|GI:77163641;GeneID:3705863|NC_007484|77163561|hypothetical protein|NC_007484|105189-105731||Nitrosococcus oceani ATCC 19707, complete genome.|2008-10-17|GenBank
Noc_0104080700000124	BLOCK1	1769.07	1648.66	1758.14	1330.69	1106.38	984.414	1272.97	1302.13	1.10648	1.10957	0.0604493	0.611751	0.654048	0.0497904	0.753456	0.820769	0.0813855	0.67689	0.724177	0.0396442	124|0|0807|CDS|Noc_0104|GI:77163642;InterPro:IPR007404;GeneID:3705864|NC_007484|77163561|membrane-bound metal-dependent hydrolase|NC_007484|106087-107157||Nitrosococcus oceani ATCC 19707, complete genome.|2008-10-17|GenBank
Noc_0104080700000124	BLOCK2	1845.4	1632.56	1605.29	1457.94	1032.82	1139.36	1317.45	1366.56	1.13539			0.624557			0.77172			0.709116			124|0|0807|CDS|Noc_0104|GI:77163642;InterPro:IPR007404;GeneID:3705864|NC_007484|77163561|membrane-bound metal-dependent hydrolase|NC_007484|106087-107157||Nitrosococcus oceani ATCC 19707, complete genome.|2008-10-17|GenBank
Noc_0104080700000124	BLOCK3	1497.48	1420.79	1292.22	1204.12	967.17	949.435	1186.1	1216.91	1.16902			0.656761			0.823437			0.767767			124|0|0807|CDS|Noc_0104|GI:77163642;InterPro:IPR007404;GeneID:3705864|NC_007484|77163561|membrane-bound metal-dependent hydrolase|NC_007484|106087-107157||Nitrosococcus oceani ATCC 19707, complete genome.|2008-10-17|GenBank
Noc_0104080700000124	BLOCK4	1552.97	1690.58	1726.21	1430.83	1137.89	1207.59	1429.26	1601.72	1.0274			0.723122			0.934465			0.742936			124|0|0807|CDS|Noc_0104|GI:77163642;InterPro:IPR007404;GeneID:3705864|NC_007484|77163561|membrane-bound metal-dependent hydrolase|NC_007484|106087-107157||Nitrosococcus oceani ATCC 19707, complete genome.|2008-10-17|GenBank
Noc_0105080700000125	BLOCK1	1089.84	987.384	1024.03	951.175	1796.8	1564.95	1140.59	978.228	1.05165	1.0092	0.040245	1.61839	1.75843	0.121684	1.02002	1.14686	0.0924507	1.70198	1.7714	0.0706543	125|0|0807|CDS|Noc_0105|GI:77163643;InterPro:IPR008262;GeneID:3705865|NC_007484|77163561|hypothetical protein|NC_007484|107269-108123||Nitrosococcus oceani ATCC 19707, complete genome.|2008-10-17|GenBank
Noc_0105080700000125	BLOCK2	934.611	889.46	934.633	830.173	1615.13	1494.82	1089.26	983.884	1.03358			1.70495			1.13655			1.7622			125|0|0807|CDS|Noc_0105|GI:77163643;InterPro:IPR008262;GeneID:3705865|NC_007484|77163561|hypothetical protein|NC_007484|107269-108123||Nitrosococcus oceani ATCC 19707, complete genome.|2008-10-17|GenBank
Noc_0105080700000125	BLOCK3	960.915	838.423	1031.98	832.498	1661.12	1604.74	1248.66	946.727	0.965063			1.81504			1.22011			1.75162			125|0|0807|CDS|Noc_0105|GI:77163643;InterPro:IPR008262;GeneID:3705865|NC_007484|77163561|hypothetical protein|NC_007484|107269-108123||Nitrosococcus oceani ATCC 19707, complete genome.|2008-10-17|GenBank
Noc_0105080700000125	BLOCK4	936.675	826.305	854.187	932.883	1826.72	1514.73	1045.12	1089.41	0.98652			1.89534			1.21075			1.86979			125|0|0807|CDS|Noc_0105|GI:77163643;InterPro:IPR008262;GeneID:3705865|NC_007484|77163561|hypothetical protein|NC_007484|107269-108123||Nitrosococcus oceani ATCC 19707, complete genome.|2008-10-17|GenBank
Noc_0106080700000126	BLOCK1	2673.16	2134.02	1949.42	2017.18	428.572	646.183	1498.37	1220.15	1.21192	1.17371	0.075324	0.223572	0.257419	0.0345689	0.565511	0.623597	0.0731699	0.270951	0.300376	0.0244208	126|0|0807|CDS|Noc_0106|GI:77163644;InterPro:IPR010323;GeneID:3705866|NC_007484|77163561|hypothetical protein|NC_007484|108238-108792||Nitrosococcus oceani ATCC 19707, complete genome.|2008-10-17|GenBank
Noc_0106080700000126	BLOCK2	1852.86	2111.3	1931.68	1602.78	462.532	698.226	1552.08	1065.73	1.12157			0.292813			0.660371			0.328412			126|0|0807|CDS|Noc_0106|GI:77163644;InterPro:IPR010323;GeneID:3705866|NC_007484|77163561|hypothetical protein|NC_007484|108238-108792||Nitrosococcus oceani ATCC 19707, complete genome.|2008-10-17|GenBank
Noc_0106080700000126	BLOCK3	2145.39	2222.75	1798.27	1667.13	461.496	553.221	1434.41	1010.55	1.2605			0.2323			0.559728			0.292814			126|0|0807|CDS|Noc_0106|GI:77163644;InterPro:IPR010323;GeneID:3705866|NC_007484|77163561|hypothetical protein|NC_007484|108238-108792||Nitrosococcus oceani ATCC 19707, complete genome.|2008-10-17|GenBank
Noc_0106080700000126	BLOCK4	1791.27	2040.98	1716.52	1764.71	477.451	599.383	1547.01	1169.21	1.10083			0.280992			0.708779			0.309326			126|0|0807|CDS|Noc_0106|GI:77163644;InterPro:IPR010323;GeneID:3705866|NC_007484|77163561|hypothetical protein|NC_007484|108238-108792||Nitrosococcus oceani ATCC 19707, complete genome.|2008-10-17|GenBank
Noc_0107080700000127	BLOCK1	1133.61	976.293	884.591	985.202	754.124	913.873	765.856	811.827	1.12842	1.16496	0.0822988	0.790556	0.775672	0.0682518	0.747751	0.753911	0.0343387	0.892075	0.899477	0.0238615	127|0|0807|CDS|Noc_0107|GI:77163645;InterPro:IPR001509;InterPro:IPR002225;InterPro:IPR005913;InterPro:IPR008030;GeneID:3705867|NC_007484|77163561|NAD-dependent epimerase/dehydratase|NC_007484|108917-109843||Nitrosococcus oceani ATCC 19707, complete genome.|2008-10-17|GenBank
Noc_0107080700000127	BLOCK2	981.956	945.075	851.505	847.371	762.924	805.582	779.905	766.878	1.1343			0.81395			0.802677			0.923261			127|0|0807|CDS|Noc_0107|GI:77163645;InterPro:IPR001509;InterPro:IPR002225;InterPro:IPR005913;InterPro:IPR008030;GeneID:3705867|NC_007484|77163561|NAD-dependent epimerase/dehydratase|NC_007484|108917-109843||Nitrosococcus oceani ATCC 19707, complete genome.|2008-10-17|GenBank
Noc_0107080700000127	BLOCK3	1165.7	906.419	832.321	777.207	601.137	798.269	763.185	733.443	1.28741			0.675351			0.72227			0.869452			127|0|0807|CDS|Noc_0107|GI:77163645;InterPro:IPR001509;InterPro:IPR002225;InterPro:IPR005913;InterPro:IPR008030;GeneID:3705867|NC_007484|77163561|NAD-dependent epimerase/dehydratase|NC_007484|108917-109843||Nitrosococcus oceani ATCC 19707, complete genome.|2008-10-17|GenBank
Noc_0107080700000127	BLOCK4	979.576	914.699	872.208	834.761	745.618	813.049	703.946	703.397	1.10973			0.822831			0.742946			0.913119			127|0|0807|CDS|Noc_0107|GI:77163645;InterPro:IPR001509;InterPro:IPR002225;InterPro:IPR005913;InterPro:IPR008030;GeneID:3705867|NC_007484|77163561|NAD-dependent epimerase/dehydratase|NC_007484|108917-109843||Nitrosococcus oceani ATCC 19707, complete genome.|2008-10-17|GenBank
Noc_0108080700000128	BLOCK1	2155.55	2526.46	2525.3	2179.99	1228.86	1238.8	2038.93	1699.83	0.995052	1.0868	0.11959	0.52705	0.496648	0.0407779	0.798538	0.761176	0.0609191	0.524442	0.536385	0.0219265	128|0|0807|CDS|Noc_0108|GI:77163646;InterPro:IPR006685;GeneID:3705868|NC_007484|77163561|MscS mechanosensitive ion channel|NC_007484|109886-110800||Nitrosococcus oceani ATCC 19707, complete genome.|2008-10-17|GenBank
Noc_0108080700000128	BLOCK2	2138.98	2590.21	2612.22	1931.94	1287.31	1214.76	2090.67	1807.47	1.04072			0.529069			0.824274			0.550612			128|0|0807|CDS|Noc_0108|GI:77163646;InterPro:IPR006685;GeneID:3705868|NC_007484|77163561|MscS mechanosensitive ion channel|NC_007484|109886-110800||Nitrosococcus oceani ATCC 19707, complete genome.|2008-10-17|GenBank
Noc_0108080700000128	BLOCK3	2871.07	2313.16	2640.4	2302.65	1249.06	1281.03	2217.76	1565.64	1.04879			0.488036			0.72979			0.511847			128|0|0807|CDS|Noc_0108|GI:77163646;InterPro:IPR006685;GeneID:3705868|NC_007484|77163561|MscS mechanosensitive ion channel|NC_007484|109886-110800||Nitrosococcus oceani ATCC 19707, complete genome.|2008-10-17|GenBank
Noc_0108080700000128	BLOCK4	3296.24	2428.44	2764.15	1769.75	1385.77	1147.04	2254.37	1707.7	1.26264			0.442436			0.692104			0.558637			128|0|0807|CDS|Noc_0108|GI:77163646;InterPro:IPR006685;GeneID:3705868|NC_007484|77163561|MscS mechanosensitive ion channel|NC_007484|109886-110800||Nitrosococcus oceani ATCC 19707, complete genome.|2008-10-17|GenBank
Noc_0109080700000129	BLOCK1	1979.8	1800.53	1785.66	2120.35	4030.34	3716.82	2612.84	3029.97	0.967824	0.959896	0.027063	2.04933	2.07789	0.124477	1.49268	1.44206	0.0733559	1.98339	1.99533	0.145977	129|0|0807|CDS|Noc_0109|GI:77163647;InterPro:IPR000292;InterPro:IPR002119;GeneID:3705869|NC_007484|77163561|formate/nitrite transporter|NC_007484|111011-111931||Nitrosococcus oceani ATCC 19707, complete genome.|2008-10-17|GenBank
Noc_0109080700000129	BLOCK2	2026.51	1536.45	1607.08	2260.68	3506.41	3562.53	2266.41	2697.88	0.921195			1.98401			1.3933			1.82766			129|0|0807|CDS|Noc_0109|GI:77163647;InterPro:IPR000292;InterPro:IPR002119;GeneID:3705869|NC_007484|77163561|formate/nitrite transporter|NC_007484|111011-111931||Nitrosococcus oceani ATCC 19707, complete genome.|2008-10-17|GenBank
Noc_0109080700000129	BLOCK3	2052.18	1782.7	1767.8	2128.19	4004.95	3733.67	2727.07	3086.51	0.984315			2.01796			1.51597			1.9863			129|0|0807|CDS|Noc_0109|GI:77163647;InterPro:IPR000292;InterPro:IPR002119;GeneID:3705869|NC_007484|77163561|formate/nitrite transporter|NC_007484|111011-111931||Nitrosococcus oceani ATCC 19707, complete genome.|2008-10-17|GenBank
Noc_0109080700000129	BLOCK4	1604.82	1664.53	1518.36	1865.19	3794.48	3595.13	1960	2506.89	0.96625			2.26027			1.36629			2.18398			129|0|0807|CDS|Noc_0109|GI:77163647;InterPro:IPR000292;InterPro:IPR002119;GeneID:3705869|NC_007484|77163561|formate/nitrite transporter|NC_007484|111011-111931||Nitrosococcus oceani ATCC 19707, complete genome.|2008-10-17|GenBank
Noc_0110080700000130	BLOCK1	434.528	430.01	447.732	401.137	337.34	281.595	406.335	453.98	1.01846	1.06323	0.0402172	0.715914	0.719119	0.0276969	0.995116	0.963294	0.0242996	0.729128	0.76438	0.0361035	130|0|0807|CDS|Noc_0110|GI:77163648;GeneID:3705870|NC_007484|77163561|hypothetical protein|NC_007484|112457-112972||Nitrosococcus oceani ATCC 19707, complete genome.|2008-10-17|GenBank
Noc_0110080700000130	BLOCK2	439.064	443.393	404.79	408.864	342.688	320.337	398.751	442.097	1.08456			0.75134			0.952849			0.814873			130|0|0807|CDS|Noc_0110|GI:77163648;GeneID:3705870|NC_007484|77163561|hypothetical protein|NC_007484|112457-112972||Nitrosococcus oceani ATCC 19707, complete genome.|2008-10-17|GenBank
Noc_0110080700000130	BLOCK3	413.521	460.548	443.371	395.138	340.506	293.2	409.586	435.742	1.04241			0.725007			0.967118			0.755754			130|0|0807|CDS|Noc_0110|GI:77163648;GeneID:3705870|NC_007484|77163561|hypothetical protein|NC_007484|112457-112972||Nitrosococcus oceani ATCC 19707, complete genome.|2008-10-17|GenBank
Noc_0110080700000130	BLOCK4	413.776	462.969	398.884	392.765	314.561	285.323	371.945	450.525	1.10749			0.684216			0.938094			0.757765			130|0|0807|CDS|Noc_0110|GI:77163648;GeneID:3705870|NC_007484|77163561|hypothetical protein|NC_007484|112457-112972||Nitrosococcus oceani ATCC 19707, complete genome.|2008-10-17|GenBank
Noc_0111080700000131	BLOCK1	1031.65	820.717	917.218	944.309	2523.23	2649.39	1591.03	1489.31	0.995079	1.01474	0.118852	2.79244	2.70707	0.136496	1.66292	1.60335	0.0564376	2.7787	2.73853	0.240729	131|0|0807|CDS|Noc_0111|GI:77163649;InterPro:IPR001017;InterPro:IPR005475;InterPro:IPR011603;GeneID:3705871|NC_007484|77163561|alpha-ketoglutarate decarboxylase|NC_007484|113444-116266|kgd; produces succinic semialdehyde; part of alternative pathway from alpha-ketoglutarate to succinate; essential for normal growth|Nitrosococcus oceani ATCC 19707, complete genome.|2008-10-17|GenBank
Noc_0111080700000131	BLOCK2	943.474	890.415	1049.63	986.845	2708.61	2525.42	1555.32	1451.47	0.90052			2.85406			1.63957			2.57014			131|0|0807|CDS|Noc_0111|GI:77163649;InterPro:IPR001017;InterPro:IPR005475;InterPro:IPR011603;GeneID:3705871|NC_007484|77163561|alpha-ketoglutarate decarboxylase|NC_007484|113444-116266|kgd; produces succinic semialdehyde; part of alternative pathway from alpha-ketoglutarate to succinate; essential for normal growth|Nitrosococcus oceani ATCC 19707, complete genome.|2008-10-17|GenBank
Noc_0111080700000131	BLOCK3	1080.81	995.344	1064.46	1050.36	2744.73	2631.55	1639.28	1605.38	0.981718			2.58954			1.56282			2.5422			131|0|0807|CDS|Noc_0111|GI:77163649;InterPro:IPR001017;InterPro:IPR005475;InterPro:IPR011603;GeneID:3705871|NC_007484|77163561|alpha-ketoglutarate decarboxylase|NC_007484|113444-116266|kgd; produces succinic semialdehyde; part of alternative pathway from alpha-ketoglutarate to succinate; essential for normal growth|Nitrosococcus oceani ATCC 19707, complete genome.|2008-10-17|GenBank
Noc_0111080700000131	BLOCK4	1053.05	876.337	820.624	812.187	2286.5	2714.94	1629.88	1357.02	1.18164			2.59224			1.5481			3.06308			131|0|0807|CDS|Noc_0111|GI:77163649;InterPro:IPR001017;InterPro:IPR005475;InterPro:IPR011603;GeneID:3705871|NC_007484|77163561|alpha-ketoglutarate decarboxylase|NC_007484|113444-116266|kgd; produces succinic semialdehyde; part of alternative pathway from alpha-ketoglutarate to succinate; essential for normal growth|Nitrosococcus oceani ATCC 19707, complete genome.|2008-10-17|GenBank
Noc_0112080700000132	BLOCK1	4811.09	4881.57	3995.21	4770.25	4395.5	5310.3	4565.17	6392.72	1.10578	1.04409	0.0550354	1.00135	1.10057	0.0995962	1.13053	1.19114	0.0648706	1.10728	1.14506	0.0458045	132|0|0807|CDS|Noc_0112|GI:77163650;InterPro:IPR000089;InterPro:IPR001078;InterPro:IPR003016;InterPro:IPR004167;InterPro:IPR006255;GeneID:3705872|NC_007484|77163561|dihydrolipoamide succinyltransferase|NC_007484|116282-117589||Nitrosococcus oceani ATCC 19707, complete genome.|2008-10-17|GenBank
Noc_0112080700000132	BLOCK2	4840.84	3333.53	4248.54	3759.22	5085.27	4410.2	4403.32	5900.03	1.02081			1.16161			1.26045			1.18578			132|0|0807|CDS|Noc_0112|GI:77163650;InterPro:IPR000089;InterPro:IPR001078;InterPro:IPR003016;InterPro:IPR004167;InterPro:IPR006255;GeneID:3705872|NC_007484|77163561|dihydrolipoamide succinyltransferase|NC_007484|116282-117589||Nitrosococcus oceani ATCC 19707, complete genome.|2008-10-17|GenBank
Noc_0112080700000132	BLOCK3	4669.21	4799.09	4570.73	4281.29	4840.77	4928.01	4609.54	6198.05	1.06962			1.03174			1.14145			1.10357			132|0|0807|CDS|Noc_0112|GI:77163650;InterPro:IPR000089;InterPro:IPR001078;InterPro:IPR003016;InterPro:IPR004167;InterPro:IPR006255;GeneID:3705872|NC_007484|77163561|dihydrolipoamide succinyltransferase|NC_007484|116282-117589||Nitrosococcus oceani ATCC 19707, complete genome.|2008-10-17|GenBank
Noc_0112080700000132	BLOCK4	4065.35	3873.97	3832.86	4267.17	4913.54	4673.78	4221.87	5560.32	0.980159			1.20757			1.23212			1.18362			132|0|0807|CDS|Noc_0112|GI:77163650;InterPro:IPR000089;InterPro:IPR001078;InterPro:IPR003016;InterPro:IPR004167;InterPro:IPR006255;GeneID:3705872|NC_007484|77163561|dihydrolipoamide succinyltransferase|NC_007484|116282-117589||Nitrosococcus oceani ATCC 19707, complete genome.|2008-10-17|GenBank
Noc_0113080700000133	BLOCK1	1156.77	1258.52	1208.37	1269.89	2687.36	2061.99	1605	2454.36	0.974588	1.00785	0.096045	1.96638	1.90556	0.160225	1.6807	1.53317	0.134259	1.91641	1.90948	0.0446812	133|0|0807|CDS|Noc_0113|GI:77163651;InterPro:IPR000103;InterPro:IPR000205;InterPro:IPR000815;InterPro:IPR001100;InterPro:IPR001327;InterPro:IPR004099;InterPro:IPR006076;InterPro:IPR006258;GeneID:3705873|NC_007484|77163561|dihydrolipoamide dehydrogenase|NC_007484|117611-119053||Nitrosococcus oceani ATCC 19707, complete genome.|2008-10-17|GenBank
Noc_0113080700000133	BLOCK2	1421.01	1361.17	1037.46	1394.07	2570.23	2183.2	1567.8	2202.3	1.1442			1.70853			1.35509			1.95491			133|0|0807|CDS|Noc_0113|GI:77163651;InterPro:IPR000103;InterPro:IPR000205;InterPro:IPR000815;InterPro:IPR001100;InterPro:IPR001327;InterPro:IPR004099;InterPro:IPR006076;InterPro:IPR006258;GeneID:3705873|NC_007484|77163561|dihydrolipoamide dehydrogenase|NC_007484|117611-119053||Nitrosococcus oceani ATCC 19707, complete genome.|2008-10-17|GenBank
Noc_0113080700000133	BLOCK3	1046.51	1234.67	1115.62	1364.39	2486.01	2272.44	1559.97	1953.63	0.91983			2.08596			1.54026			1.91873			133|0|0807|CDS|Noc_0113|GI:77163651;InterPro:IPR000103;InterPro:IPR000205;InterPro:IPR000815;InterPro:IPR001100;InterPro:IPR001327;InterPro:IPR004099;InterPro:IPR006076;InterPro:IPR006258;GeneID:3705873|NC_007484|77163561|dihydrolipoamide dehydrogenase|NC_007484|117611-119053||Nitrosococcus oceani ATCC 19707, complete genome.|2008-10-17|GenBank
Noc_0113080700000133	BLOCK4	1370.37	1250.98	1114.41	1526.05	2726.45	2152.85	1756.2	2324.25	0.992764			1.86137			1.55662			1.8479			133|0|0807|CDS|Noc_0113|GI:77163651;InterPro:IPR000103;InterPro:IPR000205;InterPro:IPR000815;InterPro:IPR001100;InterPro:IPR001327;InterPro:IPR004099;InterPro:IPR006076;InterPro:IPR006258;GeneID:3705873|NC_007484|77163561|dihydrolipoamide dehydrogenase|NC_007484|117611-119053||Nitrosococcus oceani ATCC 19707, complete genome.|2008-10-17|GenBank
Noc_0114080700000134	BLOCK1	1074.12	1281.17	1189.34	1289.84	1702.17	1215.84	951.512	1120.81	0.950026	1.12425	0.133296	1.23892	1.06987	0.117709	0.879862	0.781533	0.0718004	1.177	1.19142	0.0315221	134|0|0807|CDS|Noc_0114|GI:77163652;InterPro:IPR002110;InterPro:IPR004852;GeneID:3705874|NC_007484|77163561|di-haem cytochrome c peroxidase|NC_007484|119410-120861||Nitrosococcus oceani ATCC 19707, complete genome.|2008-10-17|GenBank
Noc_0114080700000134	BLOCK2	1520.68	1363.35	1237.4	1297.75	1776.81	1168.05	1107.26	1168.92	1.13762			1.02109			0.789234			1.16161			134|0|0807|CDS|Noc_0114|GI:77163652;InterPro:IPR002110;InterPro:IPR004852;GeneID:3705874|NC_007484|77163561|di-haem cytochrome c peroxidase|NC_007484|119410-120861||Nitrosococcus oceani ATCC 19707, complete genome.|2008-10-17|GenBank
Noc_0114080700000134	BLOCK3	1391.59	1371.63	1080.56	1087.01	1453.94	1222.63	880.788	1111.13	1.2748			0.968644			0.720869			1.23482			134|0|0807|CDS|Noc_0114|GI:77163652;InterPro:IPR002110;InterPro:IPR004852;GeneID:3705874|NC_007484|77163561|di-haem cytochrome c peroxidase|NC_007484|119410-120861||Nitrosococcus oceani ATCC 19707, complete genome.|2008-10-17|GenBank
Noc_0114080700000134	BLOCK4	1263.84	1068.24	971.603	1083.86	1353.81	1096.79	827.715	889.091	1.13458			1.05082			0.736168			1.19224			134|0|0807|CDS|Noc_0114|GI:77163652;InterPro:IPR002110;InterPro:IPR004852;GeneID:3705874|NC_007484|77163561|di-haem cytochrome c peroxidase|NC_007484|119410-120861||Nitrosococcus oceani ATCC 19707, complete genome.|2008-10-17|GenBank
Noc_0115080700000135	BLOCK1	595.241	572.502	488.817	518.329	499.77	433.381	397.883	445.327	1.15946	1.08807	0.052923	0.799106	0.868969	0.0715221	0.722085	0.757647	0.0341661	0.926529	0.943378	0.0525306	135|0|0807|CDS|Noc_0115|GI:77163653;InterPro:IPR001140;InterPro:IPR001687;InterPro:IPR003439;InterPro:IPR003593;GeneID:3705875|NC_007484|77163561|ABC transporter, transmembrane region|NC_007484|121067-122944||Nitrosococcus oceani ATCC 19707, complete genome.|2008-10-17|GenBank
Noc_0115080700000135	BLOCK2	558.111	572.649	510.211	523.163	491.654	448.114	404.567	450.876	1.09424			0.831094			0.756521			0.909417			135|0|0807|CDS|Noc_0115|GI:77163653;InterPro:IPR001140;InterPro:IPR001687;InterPro:IPR003439;InterPro:IPR003593;GeneID:3705875|NC_007484|77163561|ABC transporter, transmembrane region|NC_007484|121067-122944||Nitrosococcus oceani ATCC 19707, complete genome.|2008-10-17|GenBank
Noc_0115080700000135	BLOCK3	495.154	469.702	474.119	435.52	536.226	392.936	372.92	402.773	1.0607			0.963007			0.803947			1.02146			135|0|0807|CDS|Noc_0115|GI:77163653;InterPro:IPR001140;InterPro:IPR001687;InterPro:IPR003439;InterPro:IPR003593;GeneID:3705875|NC_007484|77163561|ABC transporter, transmembrane region|NC_007484|121067-122944||Nitrosococcus oceani ATCC 19707, complete genome.|2008-10-17|GenBank
Noc_0115080700000135	BLOCK4	546.331	517.774	510.113	515.158	492.139	447.115	413.439	382.55	1.03788			0.882671			0.748036			0.916104			135|0|0807|CDS|Noc_0115|GI:77163653;InterPro:IPR001140;InterPro:IPR001687;InterPro:IPR003439;InterPro:IPR003593;GeneID:3705875|NC_007484|77163561|ABC transporter, transmembrane region|NC_007484|121067-122944||Nitrosococcus oceani ATCC 19707, complete genome.|2008-10-17|GenBank
Noc_0116080700000136	BLOCK1	3268.24	3166.65	3189.81	3892.44	3332.07	2488.02	3323.95	4198.81	0.908594	0.958546	0.0814126	0.904458	0.881207	0.0182669	1.16906	1.11576	0.0897753	0.821785	0.844434	0.069316	136|0|0807|CDS|Noc_0116|GI:77163654;GeneID:3705876|NC_007484|77163561|hypothetical protein|NC_007484|123578-124543||Nitrosococcus oceani ATCC 19707, complete genome.|2008-10-17|GenBank
Noc_0116080700000136	BLOCK2	2953.62	3350.11	3089.13	3523.6	2810.76	2771.68	3373.5	3987.14	0.953273			0.885577			1.16767			0.844197			136|0|0807|CDS|Noc_0116|GI:77163654;GeneID:3705876|NC_007484|77163561|hypothetical protein|NC_007484|123578-124543||Nitrosococcus oceani ATCC 19707, complete genome.|2008-10-17|GenBank
Noc_0116080700000136	BLOCK3	3420.07	3147.82	3537.18	3783.45	3238.34	2422.69	3087.11	4427.42	0.897175			0.861924			1.14413			0.773297			136|0|0807|CDS|Noc_0116|GI:77163654;GeneID:3705876|NC_007484|77163561|hypothetical protein|NC_007484|123578-124543||Nitrosococcus oceani ATCC 19707, complete genome.|2008-10-17|GenBank
Noc_0116080700000136	BLOCK4	2946.54	3114.54	2926.12	2711.35	3064.13	2226.4	2542.64	3410.54	1.07514			0.872869			0.982197			0.938458			136|0|0807|CDS|Noc_0116|GI:77163654;GeneID:3705876|NC_007484|77163561|hypothetical protein|NC_007484|123578-124543||Nitrosococcus oceani ATCC 19707, complete genome.|2008-10-17|GenBank
Noc_0117080700000137	BLOCK1	2100.52	1680.17	2055.58	1645.81	1132.68	1076.8	1498.45	1074.6	1.02143	1.05588	0.0603075	0.58441	0.498661	0.067395	0.680576	0.67598	0.0352877	0.596932	0.525128	0.0613981	137|0|0807|CDS|Noc_0117|GI:77163655;InterPro:IPR000644;InterPro:IPR002550;InterPro:IPR005170;GeneID:3705877|NC_007484|77163561|hypothetical protein|NC_007484|124788-126110||Nitrosococcus oceani ATCC 19707, complete genome.|2008-10-17|GenBank
Noc_0117080700000137	BLOCK2	2941.81	2223.42	2843.54	2165.05	1093.73	1144.72	1761.7	1538.25	1.03128			0.433369			0.638877			0.446923			137|0|0807|CDS|Noc_0117|GI:77163655;InterPro:IPR000644;InterPro:IPR002550;InterPro:IPR005170;GeneID:3705877|NC_007484|77163561|hypothetical protein|NC_007484|124788-126110||Nitrosococcus oceani ATCC 19707, complete genome.|2008-10-17|GenBank
Noc_0117080700000137	BLOCK3	2331.45	2305.78	2313.14	1732.84	1183.15	942.665	1730.22	1340.34	1.14613			0.458423			0.662155			0.525414			137|0|0807|CDS|Noc_0117|GI:77163655;InterPro:IPR000644;InterPro:IPR002550;InterPro:IPR005170;GeneID:3705877|NC_007484|77163561|hypothetical protein|NC_007484|124788-126110||Nitrosococcus oceani ATCC 19707, complete genome.|2008-10-17|GenBank
Noc_0117080700000137	BLOCK4	2234.51	1883.71	1969.77	2049.21	1056.46	1078.6	1518.16	1456.49	1.02469			0.518441			0.722313			0.531243			137|0|0807|CDS|Noc_0117|GI:77163655;InterPro:IPR000644;InterPro:IPR002550;InterPro:IPR005170;GeneID:3705877|NC_007484|77163561|hypothetical protein|NC_007484|124788-126110||Nitrosococcus oceani ATCC 19707, complete genome.|2008-10-17|GenBank
Noc_0118080700000138	BLOCK1	1877.91	1757.33	2143.02	2195.17	3027.37	2651.36	2547.63	2217.41	0.837963	0.840414	0.0287998	1.56213	1.52924	0.0437797	1.31079	1.24665	0.0656013	1.30901	1.28468	0.0395753	138|0|0807|CDS|Noc_0118|GI:77163656;InterPro:IPR000644;InterPro:IPR002550;InterPro:IPR005170;GeneID:3706150|NC_007484|77163561|hypothetical protein|NC_007484|126114-127442||Nitrosococcus oceani ATCC 19707, complete genome.|2008-10-17|GenBank
Noc_0118080700000138	BLOCK2	1718.67	1829.11	2359.05	2070.01	2831.95	2690.11	2288.84	2249.94	0.801023			1.55648			1.27933			1.24678			138|0|0807|CDS|Noc_0118|GI:77163656;InterPro:IPR000644;InterPro:IPR002550;InterPro:IPR005170;GeneID:3706150|NC_007484|77163561|hypothetical protein|NC_007484|126114-127442||Nitrosococcus oceani ATCC 19707, complete genome.|2008-10-17|GenBank
Noc_0118080700000138	BLOCK3	2052.34	1886.35	2304.24	2240.8	3161.43	2871.51	2556.87	2316.3	0.866591			1.53171			1.23726			1.32737			138|0|0807|CDS|Noc_0118|GI:77163656;InterPro:IPR000644;InterPro:IPR002550;InterPro:IPR005170;GeneID:3706150|NC_007484|77163561|hypothetical protein|NC_007484|126114-127442||Nitrosococcus oceani ATCC 19707, complete genome.|2008-10-17|GenBank
Noc_0118080700000138	BLOCK4	2143.03	1624.88	2100.56	2300.79	2755.9	2770.24	2207.64	2160.28	0.85608			1.46663			1.15924			1.25556			138|0|0807|CDS|Noc_0118|GI:77163656;InterPro:IPR000644;InterPro:IPR002550;InterPro:IPR005170;GeneID:3706150|NC_007484|77163561|hypothetical protein|NC_007484|126114-127442||Nitrosococcus oceani ATCC 19707, complete genome.|2008-10-17|GenBank
Noc_0119080700000139	BLOCK1	3408.01	3933.13	11472.3	12357.4	14820.2	17065.9	13909.1	13302.6	0.308066	0.32328	0.0148803	4.34348	4.32834	0.202398	3.70674	3.7567	0.136098	1.33808	1.39863	0.0775104	139|0|0807|CDS|Noc_0119|GI:77163657;GeneID:3706151|NC_007484|77163561|hypothetical protein|NC_007484|127637-128251||Nitrosococcus oceani ATCC 19707, complete genome.|2008-10-17|GenBank
Noc_0119080700000139	BLOCK2	3590.07	3414.82	10654	10925.8	14157.3	14463.2	13301	13973.9	0.324604			4.0858			3.89369			1.32626			139|0|0807|CDS|Noc_0119|GI:77163657;GeneID:3706151|NC_007484|77163561|hypothetical protein|NC_007484|127637-128251||Nitrosococcus oceani ATCC 19707, complete genome.|2008-10-17|GenBank
Noc_0119080700000139	BLOCK3	3167.94	3490.21	10713	10271.3	15800.6	14692.7	12167.2	13378.2	0.317292			4.57985			3.83671			1.45315			139|0|0807|CDS|Noc_0119|GI:77163657;GeneID:3706151|NC_007484|77163561|hypothetical protein|NC_007484|127637-128251||Nitrosococcus oceani ATCC 19707, complete genome.|2008-10-17|GenBank
Noc_0119080700000139	BLOCK4	3277.11	3835.9	9704.89	11023.1	15609.7	15006.4	12075.9	13457.4	0.34316			4.30424			3.58965			1.47704			139|0|0807|CDS|Noc_0119|GI:77163657;GeneID:3706151|NC_007484|77163561|hypothetical protein|NC_007484|127637-128251||Nitrosococcus oceani ATCC 19707, complete genome.|2008-10-17|GenBank
Noc_0120080700000140	BLOCK1	1007.97	1119.26	1178.21	1431.61	2707.7	2375.13	1308.54	1508.21	0.815088	0.811084	0.0342374	2.38941	2.46073	0.0691334	1.32414	1.32662	0.0168259	1.94758	1.99504	0.0780931	140|0|0807|CDS|Noc_0120|GI:77163658;GeneID:3706152|NC_007484|77163561|hypothetical protein|NC_007484|128393-128830||Nitrosococcus oceani ATCC 19707, complete genome.|2008-10-17|GenBank
Noc_0120080700000140	BLOCK2	1148.24	1114.03	1115.57	1657.03	2943.26	2534.08	1487.01	1536.86	0.815938			2.42118			1.33666			1.97553			140|0|0807|CDS|Noc_0120|GI:77163658;GeneID:3706152|NC_007484|77163561|hypothetical protein|NC_007484|128393-128830||Nitrosococcus oceani ATCC 19707, complete genome.|2008-10-17|GenBank
Noc_0120080700000140	BLOCK3	824.847	1197.41	1184.7	1199.71	2731.52	2300.63	1191.9	1521.43	0.848114			2.48839			1.34173			2.11044			140|0|0807|CDS|Noc_0120|GI:77163658;GeneID:3706152|NC_007484|77163561|hypothetical protein|NC_007484|128393-128830||Nitrosococcus oceani ATCC 19707, complete genome.|2008-10-17|GenBank
Noc_0120080700000140	BLOCK4	926.801	946.067	1161.84	1285.73	2790.84	1973.61	998.11	1444.01	0.765195			2.54393			1.30395			1.9466			140|0|0807|CDS|Noc_0120|GI:77163658;GeneID:3706152|NC_007484|77163561|hypothetical protein|NC_007484|128393-128830||Nitrosococcus oceani ATCC 19707, complete genome.|2008-10-17|GenBank
Noc_0121080700000141	BLOCK1	1570.17	1922.93	2487.27	3323.02	3423.05	3972.49	2616.59	2349.41	0.601193	0.611119	0.063522	2.11718	2.14686	0.0919507	1.42166	1.42999	0.0160708	1.27284	1.30797	0.0851309	141|0|0807|CDS|Noc_0121|GI:77163659;GeneID:3706153|NC_007484|77163561|hypothetical protein|NC_007484|129007-129249||Nitrosococcus oceani ATCC 19707, complete genome.|2008-10-17|GenBank
Noc_0121080700000141	BLOCK2	1595.19	1977.75	3294.89	3242.94	3892.54	4070.31	2284.3	2902.61	0.546503			2.22865			1.45172			1.21796			141|0|0807|CDS|Noc_0121|GI:77163659;GeneID:3706153|NC_007484|77163561|hypothetical protein|NC_007484|129007-129249||Nitrosococcus oceani ATCC 19707, complete genome.|2008-10-17|GenBank
Noc_0121080700000141	BLOCK3	1601.92	2068.06	2405.41	2847.53	3751.01	3699.61	2513.47	2678.9	0.698655			2.03015			1.41482			1.41837			141|0|0807|CDS|Noc_0121|GI:77163659;GeneID:3706153|NC_007484|77163561|hypothetical protein|NC_007484|129007-129249||Nitrosococcus oceani ATCC 19707, complete genome.|2008-10-17|GenBank
Noc_0121080700000141	BLOCK4	1486.12	1970.11	2480.65	3297.78	3794.71	3848.58	2302.91	2645.53	0.598125			2.21146			1.43175			1.32273			141|0|0807|CDS|Noc_0121|GI:77163659;GeneID:3706153|NC_007484|77163561|hypothetical protein|NC_007484|129007-129249||Nitrosococcus oceani ATCC 19707, complete genome.|2008-10-17|GenBank
Noc_0122080700000142	BLOCK1	2323.47	2428.85	2905.93	2857.79	3452.76	3348.9	2738.12	2928.74	0.824524	0.832997	0.0368157	1.43123	1.43721	0.0777222	1.19244	1.23504	0.0682917	1.18008	1.19513	0.0188143	142|0|0807|CDS|Noc_0122|GI:77163660;InterPro:IPR005814;InterPro:IPR005815;GeneID:3706154|NC_007484|77163561|adenosylmethionine--8-amino-7-oxononanoate transaminase|NC_007484|129464-130822|catalyzes the formation of S-adenosyl-4-methylthionine-2-oxobutanoate and 7,8-diaminononanoate from S-adenosyl-L-methionine and 8-amino-7-oxononanoate|Nitrosococcus oceani ATCC 19707, complete genome.|2008-10-17…
Noc_0122080700000142	BLOCK2	2569.8	2386.95	2961.74	2796.89	3578.36	3204.12	2962.96	2857.69	0.860752			1.36833			1.17429			1.1778			142|0|0807|CDS|Noc_0122|GI:77163660;InterPro:IPR005814;InterPro:IPR005815;GeneID:3706154|NC_007484|77163561|adenosylmethionine--8-amino-7-oxononanoate transaminase|NC_007484|129464-130822|catalyzes the formation of S-adenosyl-4-methylthionine-2-oxobutanoate and 7,8-diaminononanoate from S-adenosyl-L-methionine and 8-amino-7-oxononanoate|Nitrosococcus oceani ATCC 19707, complete genome.|2008-10-17…
Noc_0122080700000142	BLOCK3	2574.02	2243.64	2607.72	2979.07	3563.31	3191.26	2987.91	3020.08	0.862331			1.40204			1.24708			1.20903			142|0|0807|CDS|Noc_0122|GI:77163660;InterPro:IPR005814;InterPro:IPR005815;GeneID:3706154|NC_007484|77163561|adenosylmethionine--8-amino-7-oxononanoate transaminase|NC_007484|129464-130822|catalyzes the formation of S-adenosyl-4-methylthionine-2-oxobutanoate and 7,8-diaminononanoate from S-adenosyl-L-methionine and 8-amino-7-oxononanoate|Nitrosococcus oceani ATCC 19707, complete genome.|2008-10-17…
Noc_0122080700000142	BLOCK4	1950.21	2194.23	2317.44	2966.27	3413.54	2998.89	2706.95	2790.1	0.78438			1.54724			1.32637			1.21362			142|0|0807|CDS|Noc_0122|GI:77163660;InterPro:IPR005814;InterPro:IPR005815;GeneID:3706154|NC_007484|77163561|adenosylmethionine--8-amino-7-oxononanoate transaminase|NC_007484|129464-130822|catalyzes the formation of S-adenosyl-4-methylthionine-2-oxobutanoate and 7,8-diaminononanoate from S-adenosyl-L-methionine and 8-amino-7-oxononanoate|Nitrosococcus oceani ATCC 19707, complete genome.|2008-10-17…
Noc_0123080700000143	BLOCK1	5888.41	5179.69	6526.93	6948.22	5415.15	4135.79	5014.77	4532.19	0.821371	0.90973	0.0619578	0.862925	0.755439	0.0750429	0.862565	0.790854	0.0614232	0.708781	0.684183	0.0326809	143|0|0807|CDS|Noc_0123|GI:77163661;InterPro:IPR004382;InterPro:IPR006700;GeneID:3706155|NC_007484|77163561|hypothetical protein|NC_007484|130896-131627||Nitrosococcus oceani ATCC 19707, complete genome.|2008-10-17|GenBank
Noc_0123080700000143	BLOCK2	6798.74	6011.09	6970.61	6939.27	5101.89	3746.22	4922.35	4584.47	0.920916			0.690728			0.74215			0.636103			143|0|0807|CDS|Noc_0123|GI:77163661;InterPro:IPR004382;InterPro:IPR006700;GeneID:3706155|NC_007484|77163561|hypothetical protein|NC_007484|130896-131627||Nitrosococcus oceani ATCC 19707, complete genome.|2008-10-17|GenBank
Noc_0123080700000143	BLOCK3	5966.18	6179.98	7025.96	5551.29	5331.48	3451.7	5237.74	4739.34	0.965725			0.723124			0.821418			0.698339			143|0|0807|CDS|Noc_0123|GI:77163661;InterPro:IPR004382;InterPro:IPR006700;GeneID:3706155|NC_007484|77163561|hypothetical protein|NC_007484|130896-131627||Nitrosococcus oceani ATCC 19707, complete genome.|2008-10-17|GenBank
Noc_0123080700000143	BLOCK4	5956.73	5494.14	6120.36	6180.42	4932.29	3598.39	4018.48	4424.07	0.930906			0.744981			0.737284			0.693507			143|0|0807|CDS|Noc_0123|GI:77163661;InterPro:IPR004382;InterPro:IPR006700;GeneID:3706155|NC_007484|77163561|hypothetical protein|NC_007484|130896-131627||Nitrosococcus oceani ATCC 19707, complete genome.|2008-10-17|GenBank
Noc_0124080700000144	BLOCK1	2506.83	2167.51	1941.99	1906.37	1832.31	2038.83	2468.89	1657.69	1.21463	1.06457	0.157674	0.828168	0.840304	0.106773	0.882817	0.88974	0.104816	1.00592	0.884526	0.0883524	144|0|0807|CDS|Noc_0124|GI:77163662;InterPro:IPR002545;GeneID:3706156|NC_007484|77163561|CheW-like protein|NC_007484|131648-132205||Nitrosococcus oceani ATCC 19707, complete genome.|2008-10-17|GenBank
Noc_0124080700000144	BLOCK2	2430.4	2456.74	2424.18	2260.41	1902.56	2283.65	2234.02	1952.13	1.04324			0.856575			0.856563			0.893613			144|0|0807|CDS|Noc_0124|GI:77163662;InterPro:IPR002545;GeneID:3706156|NC_007484|77163561|CheW-like protein|NC_007484|131648-132205||Nitrosococcus oceani ATCC 19707, complete genome.|2008-10-17|GenBank
Noc_0124080700000144	BLOCK3	1653.67	1876.91	2139.58	1999.29	1556.09	1862.22	2051.74	1599.94	0.853029			0.9682			1.0343			0.825902			144|0|0807|CDS|Noc_0124|GI:77163662;InterPro:IPR002545;GeneID:3706156|NC_007484|77163561|CheW-like protein|NC_007484|131648-132205||Nitrosococcus oceani ATCC 19707, complete genome.|2008-10-17|GenBank
Noc_0124080700000144	BLOCK4	3379.57	2593.39	2765.82	2439.84	2131.99	2098.5	2737.03	1953.4	1.1474			0.708274			0.785277			0.812672			144|0|0807|CDS|Noc_0124|GI:77163662;InterPro:IPR002545;GeneID:3706156|NC_007484|77163561|CheW-like protein|NC_007484|131648-132205||Nitrosococcus oceani ATCC 19707, complete genome.|2008-10-17|GenBank
Noc_0125080700000145	BLOCK1	1672.65	2104.65	1650.91	1491.97	1562.75	1649.55	1663.18	1791.51	1.20186	1.11052	0.086646	0.850421	0.832183	0.102732	0.914592	0.938514	0.0819684	1.02209	0.920582	0.0955151	145|0|0807|CDS|Noc_0125|GI:77163663;InterPro:IPR000673;GeneID:3706157|NC_007484|77163561|CheB methylesterase|NC_007484|132215-133222||Nitrosococcus oceani ATCC 19707, complete genome.|2008-10-17|GenBank
Noc_0125080700000145	BLOCK2	1439.32	1594.71	1597.71	1454.86	1509.4	1408.11	1677.92	1518.19	0.993929			0.961591			1.05342			0.955753			145|0|0807|CDS|Noc_0125|GI:77163663;InterPro:IPR000673;GeneID:3706157|NC_007484|77163561|CheB methylesterase|NC_007484|132215-133222||Nitrosococcus oceani ATCC 19707, complete genome.|2008-10-17|GenBank
Noc_0125080700000145	BLOCK3	1886.07	1831.93	1656.73	1619.89	1357.53	1621.59	1669.56	1775.2	1.1347			0.801271			0.926509			0.909206			145|0|0807|CDS|Noc_0125|GI:77163663;InterPro:IPR000673;GeneID:3706157|NC_007484|77163561|CheB methylesterase|NC_007484|132215-133222||Nitrosococcus oceani ATCC 19707, complete genome.|2008-10-17|GenBank
Noc_0125080700000145	BLOCK4	2100.65	2185.34	1977.51	1878.23	1448.58	1617.83	1813.89	1870.08	1.11159			0.715449			0.859538			0.795284			145|0|0807|CDS|Noc_0125|GI:77163663;InterPro:IPR000673;GeneID:3706157|NC_007484|77163561|CheB methylesterase|NC_007484|132215-133222||Nitrosococcus oceani ATCC 19707, complete genome.|2008-10-17|GenBank
Noc_0126080700000146	BLOCK1	1769.41	1572.94	1078.88	1121.4	513.683	460.134	1173.14	996.2	1.51906	1.38812	0.12248	0.291356	0.288665	0.018658	0.649045	0.626251	0.02067	0.442587	0.399697	0.0296449	146|0|0807|CDS|Noc_0126|GI:77163664;InterPro:IPR001789;InterPro:IPR002545;InterPro:IPR003594;InterPro:IPR004358;InterPro:IPR005467;InterPro:IPR008207;InterPro:IPR008208;GeneID:3706158|NC_007484|77163561|CheA signal transduction histidine kinase|NC_007484|133209-138485||Nitrosococcus oceani ATCC 19707, complete genome.|2008-10-17|GenBank
Noc_0126080700000146	BLOCK2	1749.43	1366.77	1191.9	937.77	426.93	400.928	974.287	934.967	1.46323			0.265663			0.612688			0.388725			146|0|0807|CDS|Noc_0126|GI:77163664;InterPro:IPR001789;InterPro:IPR002545;InterPro:IPR003594;InterPro:IPR004358;InterPro:IPR005467;InterPro:IPR008207;InterPro:IPR008208;GeneID:3706158|NC_007484|77163561|CheA signal transduction histidine kinase|NC_007484|133209-138485||Nitrosococcus oceani ATCC 19707, complete genome.|2008-10-17|GenBank
Noc_0126080700000146	BLOCK3	1510.05	1448.13	1251.37	1091.08	473.831	446.468	956.539	930.775	1.26285			0.311104			0.638			0.392878			146|0|0807|CDS|Noc_0126|GI:77163664;InterPro:IPR001789;InterPro:IPR002545;InterPro:IPR003594;InterPro:IPR004358;InterPro:IPR005467;InterPro:IPR008207;InterPro:IPR008208;GeneID:3706158|NC_007484|77163561|CheA signal transduction histidine kinase|NC_007484|133209-138485||Nitrosococcus oceani ATCC 19707, complete genome.|2008-10-17|GenBank
Noc_0126080700000146	BLOCK4	1643.84	1730.57	1477.98	1103.16	510.357	456.53	1009.27	1033.16	1.30733			0.286535			0.60527			0.374596			146|0|0807|CDS|Noc_0126|GI:77163664;InterPro:IPR001789;InterPro:IPR002545;InterPro:IPR003594;InterPro:IPR004358;InterPro:IPR005467;InterPro:IPR008207;InterPro:IPR008208;GeneID:3706158|NC_007484|77163561|CheA signal transduction histidine kinase|NC_007484|133209-138485||Nitrosococcus oceani ATCC 19707, complete genome.|2008-10-17|GenBank
Noc_0127080700000147	BLOCK1	616.826	643.104	699.261	654.004	391.708	491.062	701.728	597.793	0.93103	0.932935	0.0993168	0.700649	0.73219	0.0618874	1.03142	1.054	0.0764233	0.652326	0.679526	0.0422937	147|0|0807|CDS|Noc_0127|GI:77163665;InterPro:IPR000780;InterPro:IPR001601;GeneID:3706159|NC_007484|77163561|MCP methyltransferase, CheR-type|NC_007484|138503-139351||Nitrosococcus oceani ATCC 19707, complete genome.|2008-10-17|GenBank
Noc_0127080700000147	BLOCK2	740.419	558.373	782.424	726.639	461.337	497.57	797.259	576.301	0.860661			0.738306			1.05757			0.635431			147|0|0807|CDS|Noc_0127|GI:77163665;InterPro:IPR000780;InterPro:IPR001601;GeneID:3706159|NC_007484|77163561|MCP methyltransferase, CheR-type|NC_007484|138503-139351||Nitrosococcus oceani ATCC 19707, complete genome.|2008-10-17|GenBank
Noc_0127080700000147	BLOCK3	558.494	618.571	781.818	577.268	437.143	523.445	828.937	530.811	0.86607			0.816088			1.1552			0.706789			147|0|0807|CDS|Noc_0127|GI:77163665;InterPro:IPR000780;InterPro:IPR001601;GeneID:3706159|NC_007484|77163561|MCP methyltransferase, CheR-type|NC_007484|138503-139351||Nitrosococcus oceani ATCC 19707, complete genome.|2008-10-17|GenBank
Noc_0127080700000147	BLOCK4	725.298	659.77	653.468	636.192	440.573	492.57	836.173	509.834	1.07398			0.673717			0.971798			0.723558			147|0|0807|CDS|Noc_0127|GI:77163665;InterPro:IPR000780;InterPro:IPR001601;GeneID:3706159|NC_007484|77163561|MCP methyltransferase, CheR-type|NC_007484|138503-139351||Nitrosococcus oceani ATCC 19707, complete genome.|2008-10-17|GenBank
Noc_0128080700000148	BLOCK1	560.449	572.929	533.508	470.789	469.983	397.552	502.024	520.101	1.12853	1.08537	0.033557	0.765442	0.735001	0.0369715	0.901839	0.899899	0.0335522	0.863823	0.797964	0.0522175	148|0|0807|CDS|Noc_0128|GI:77163666;InterPro:IPR003660;InterPro:IPR004089;InterPro:IPR004090;GeneID:3706160|NC_007484|77163561|chemotaxis sensory transducer|NC_007484|139364-140977||Nitrosococcus oceani ATCC 19707, complete genome.|2008-10-17|GenBank
Noc_0128080700000148	BLOCK2	599.951	521.462	558.046	513.461	420.712	421.136	510.864	496.807	1.04658			0.750703			0.898573			0.785667			148|0|0807|CDS|Noc_0128|GI:77163666;InterPro:IPR003660;InterPro:IPR004089;InterPro:IPR004090;GeneID:3706160|NC_007484|77163561|chemotaxis sensory transducer|NC_007484|139364-140977||Nitrosococcus oceani ATCC 19707, complete genome.|2008-10-17|GenBank
Noc_0128080700000148	BLOCK3	510.144	582.457	521.865	486.118	425.148	386.05	502.992	524.763	1.08395			0.742448			0.94065			0.804774			148|0|0807|CDS|Noc_0128|GI:77163666;InterPro:IPR003660;InterPro:IPR004089;InterPro:IPR004090;GeneID:3706160|NC_007484|77163561|chemotaxis sensory transducer|NC_007484|139364-140977||Nitrosococcus oceani ATCC 19707, complete genome.|2008-10-17|GenBank
Noc_0128080700000148	BLOCK4	612.728	610.557	591.269	538.842	406.043	427.515	495.058	555.174	1.08245			0.68141			0.858534			0.73759			148|0|0807|CDS|Noc_0128|GI:77163666;InterPro:IPR003660;InterPro:IPR004089;InterPro:IPR004090;GeneID:3706160|NC_007484|77163561|chemotaxis sensory transducer|NC_007484|139364-140977||Nitrosococcus oceani ATCC 19707, complete genome.|2008-10-17|GenBank
Noc_0129080700000149	BLOCK1	480.683	560.34	562.229	493.105	355.704	401.745	559.782	522.331	0.986439	1.04404	0.0607882	0.727601	0.68961	0.0559458	1.03947	0.973607	0.050971	0.717734	0.717491	0.0226349	149|0|0807|CDS|Noc_0129|GI:77163667;InterPro:IPR002545;GeneID:3706161|NC_007484|77163561|CheW-like protein|NC_007484|141069-141605||Nitrosococcus oceani ATCC 19707, complete genome.|2008-10-17|GenBank
Noc_0129080700000149	BLOCK2	549.552	616.39	533.989	586.374	362.389	455.858	534.662	569.12	1.04068			0.701791			0.946687			0.730342			149|0|0807|CDS|Noc_0129|GI:77163667;InterPro:IPR002545;GeneID:3706161|NC_007484|77163561|CheW-like protein|NC_007484|141069-141605||Nitrosococcus oceani ATCC 19707, complete genome.|2008-10-17|GenBank
Noc_0129080700000149	BLOCK3	548.841	602.252	525.65	494.072	322.512	376.595	557.714	576.738	1.12883			0.607342			0.985543			0.685586			149|0|0807|CDS|Noc_0129|GI:77163667;InterPro:IPR002545;GeneID:3706161|NC_007484|77163561|CheW-like protein|NC_007484|141069-141605||Nitrosococcus oceani ATCC 19707, complete genome.|2008-10-17|GenBank
Noc_0129080700000149	BLOCK4	542.457	523.277	523.835	520.77	353.763	415.383	507.018	476.362	1.02023			0.721705			0.922726			0.736303			149|0|0807|CDS|Noc_0129|GI:77163667;InterPro:IPR002545;GeneID:3706161|NC_007484|77163561|CheW-like protein|NC_007484|141069-141605||Nitrosococcus oceani ATCC 19707, complete genome.|2008-10-17|GenBank
Noc_0130080700000150	BLOCK1	335.843	382.19	332.757	367.955	313.39	295.642	333.915	331.804	1.02472	0.972221	0.0739685	0.848196	0.876349	0.0357361	0.927142	0.927751	0.0589611	0.869163	0.850032	0.0318138	150|0|0807|CDS|Noc_0130|GI:77163668;InterPro:IPR001789;GeneID:3706162|NC_007484|77163561|response regulator receiver|NC_007484|141617-141982||Nitrosococcus oceani ATCC 19707, complete genome.|2008-10-17|GenBank
Noc_0130080700000150	BLOCK2	340.216	342.11	345.468	365.772	297.21	303.148	332.174	331.946	0.959346			0.879869			0.973318			0.844099			150|0|0807|CDS|Noc_0130|GI:77163668;InterPro:IPR001789;GeneID:3706162|NC_007484|77163561|response regulator receiver|NC_007484|141617-141982||Nitrosococcus oceani ATCC 19707, complete genome.|2008-10-17|GenBank
Noc_0130080700000150	BLOCK3	307.042	326.319	365.824	359.925	284.955	301.261	305.668	306.071	0.8727			0.925563			0.965861			0.807738			150|0|0807|CDS|Noc_0130|GI:77163668;InterPro:IPR001789;GeneID:3706162|NC_007484|77163561|response regulator receiver|NC_007484|141617-141982||Nitrosococcus oceani ATCC 19707, complete genome.|2008-10-17|GenBank
Noc_0130080700000150	BLOCK4	339.176	351.656	320.817	348.516	311.831	276.597	289.205	294.329	1.03212			0.851767			0.844684			0.879125			150|0|0807|CDS|Noc_0130|GI:77163668;InterPro:IPR001789;GeneID:3706162|NC_007484|77163561|response regulator receiver|NC_007484|141617-141982||Nitrosococcus oceani ATCC 19707, complete genome.|2008-10-17|GenBank
Noc_0131080700000151	BLOCK1	249.555	262.351	260.504	265.345	270.489	269.243	251.511	283.351	0.973485	0.991466	0.0130152	1.05436	1.02658	0.0238334	1.04484	1.02914	0.015747	1.0264	1.0177	0.0199996	151|0|0807|CDS|Noc_0131|GI:77163669;InterPro:IPR001789;GeneID:3706163|NC_007484|77163561|response regulator receiver|NC_007484|142062-142460||Nitrosococcus oceani ATCC 19707, complete genome.|2008-10-17|GenBank
Noc_0131080700000151	BLOCK2	260.143	266.209	258.443	269.445	274.473	267.791	255.954	278.199	0.997091			1.03023			1.01482			1.02723			151|0|0807|CDS|Noc_0131|GI:77163669;InterPro:IPR001789;GeneID:3706163|NC_007484|77163561|response regulator receiver|NC_007484|142062-142460||Nitrosococcus oceani ATCC 19707, complete genome.|2008-10-17|GenBank
Noc_0131080700000151	BLOCK3	262.745	270.999	262.102	269.597	277.311	270.018	263.738	278.743	1.00384			1.02545			1.01637			1.0294			151|0|0807|CDS|Noc_0131|GI:77163669;InterPro:IPR001789;GeneID:3706163|NC_007484|77163561|response regulator receiver|NC_007484|142062-142460||Nitrosococcus oceani ATCC 19707, complete genome.|2008-10-17|GenBank
Noc_0131080700000151	BLOCK4	270.565	272.587	276.442	271.399	279.494	261.639	263.888	301.266	0.991442			0.996284			1.04051			0.987758			151|0|0807|CDS|Noc_0131|GI:77163669;InterPro:IPR001789;GeneID:3706163|NC_007484|77163561|response regulator receiver|NC_007484|142062-142460||Nitrosococcus oceani ATCC 19707, complete genome.|2008-10-17|GenBank
Noc_0132080700000152	BLOCK1	2946.06	2571.21	2637.36	2070.94	1604.29	1392.93	2330.09	2023.28	1.17182	1.09604	0.105389	0.543245	0.544486	0.0501726	0.789045	0.764938	0.047966	0.636584	0.593312	0.0311462	152|0|0807|CDS|Noc_0132|GI:77163670;GeneID:3706164|NC_007484|77163561|hypothetical protein|NC_007484|143391-144590||Nitrosococcus oceani ATCC 19707, complete genome.|2008-10-17|GenBank
Noc_0132080700000152	BLOCK2	2948.36	2698.58	2819.43	2001.11	1409.75	1322.17	2441.03	1893.57	1.17143			0.483786			0.767601			0.566724			152|0|0807|CDS|Noc_0132|GI:77163670;GeneID:3706164|NC_007484|77163561|hypothetical protein|NC_007484|143391-144590||Nitrosococcus oceani ATCC 19707, complete genome.|2008-10-17|GenBank
Noc_0132080700000152	BLOCK3	2969.77	2716.86	3416.61	2581.26	1731.49	1718.38	2569.51	2014.61	0.948108			0.606662			0.806122			0.575181			152|0|0807|CDS|Noc_0132|GI:77163670;GeneID:3706164|NC_007484|77163561|hypothetical protein|NC_007484|143391-144590||Nitrosococcus oceani ATCC 19707, complete genome.|2008-10-17|GenBank
Noc_0132080700000152	BLOCK4	3296.51	2814.89	3256.04	2336.36	1837.7	1488.43	2156.8	2102.74	1.0928			0.54425			0.696983			0.594758			152|0|0807|CDS|Noc_0132|GI:77163670;GeneID:3706164|NC_007484|77163561|hypothetical protein|NC_007484|143391-144590||Nitrosococcus oceani ATCC 19707, complete genome.|2008-10-17|GenBank
Noc_0133080700000153	BLOCK1	3214.38	2942.32	2892.3	2420.03	936.917	868.791	1949.16	1629.87	1.15894	1.14789	0.0755733	0.293292	0.287046	0.0186782	0.581322	0.623054	0.0636518	0.339909	0.328947	0.020319	153|0|0807|CDS|Noc_0133|GI:77163671;InterPro:IPR001806;InterPro:IPR004130;GeneID:3706165|NC_007484|77163561|ATP binding protein|NC_007484|144630-145175||Nitrosococcus oceani ATCC 19707, complete genome.|2008-10-17|GenBank
Noc_0133080700000153	BLOCK2	3008.16	3029.02	2736.65	2092.72	827.682	793.989	2140.52	1736.48	1.2501			0.268614			0.642187			0.335793			153|0|0807|CDS|Noc_0133|GI:77163671;InterPro:IPR001806;InterPro:IPR004130;GeneID:3706165|NC_007484|77163561|ATP binding protein|NC_007484|144630-145175||Nitrosococcus oceani ATCC 19707, complete genome.|2008-10-17|GenBank
Noc_0133080700000153	BLOCK3	2832.24	2566.01	2902.9	2004.51	852.065	823.374	2039.08	1763.03	1.10002			0.310367			0.704323			0.34141			153|0|0807|CDS|Noc_0133|GI:77163671;InterPro:IPR001806;InterPro:IPR004130;GeneID:3706165|NC_007484|77163561|ATP binding protein|NC_007484|144630-145175||Nitrosococcus oceani ATCC 19707, complete genome.|2008-10-17|GenBank
Noc_0133080700000153	BLOCK4	3195.86	3464.77	3455.34	2697.58	843.265	994.473	1964.85	1794.29	1.08252			0.27591			0.564383			0.298678			153|0|0807|CDS|Noc_0133|GI:77163671;InterPro:IPR001806;InterPro:IPR004130;GeneID:3706165|NC_007484|77163561|ATP binding protein|NC_007484|144630-145175||Nitrosococcus oceani ATCC 19707, complete genome.|2008-10-17|GenBank
Noc_0134080700000154	BLOCK1	3726.79	3504.3	2480.95	2480.42	789.171	643.575	1865.45	1662.04	1.45748	1.2958	0.109475	0.198137	0.223023	0.0212811	0.487823	0.53867	0.0377488	0.28878	0.287775	0.019707	154|0|0807|CDS|Noc_0134|GI:77163672;GeneID:3706166|NC_007484|77163561|hypothetical protein|NC_007484|145168-145797||Nitrosococcus oceani ATCC 19707, complete genome.|2008-10-17|GenBank
Noc_0134080700000154	BLOCK2	2487.87	2951.34	2013.69	2272.56	720.071	604.236	1659.86	1407.54	1.26899			0.243474			0.563943			0.308967			154|0|0807|CDS|Noc_0134|GI:77163672;GeneID:3706166|NC_007484|77163561|hypothetical protein|NC_007484|145168-145797||Nitrosococcus oceani ATCC 19707, complete genome.|2008-10-17|GenBank
Noc_0134080700000154	BLOCK3	2844.88	2621.73	2205.23	2245.35	714.048	585.456	1589.82	1528.78	1.22829			0.237716			0.570481			0.291985			154|0|0807|CDS|Noc_0134|GI:77163672;GeneID:3706166|NC_007484|77163561|hypothetical protein|NC_007484|145168-145797||Nitrosococcus oceani ATCC 19707, complete genome.|2008-10-17|GenBank
Noc_0134080700000154	BLOCK4	2676.01	3364.72	2415.92	2501.51	667.498	617.767	1678.51	1537.79	1.22843			0.212766			0.532434			0.261369			154|0|0807|CDS|Noc_0134|GI:77163672;GeneID:3706166|NC_007484|77163561|hypothetical protein|NC_007484|145168-145797||Nitrosococcus oceani ATCC 19707, complete genome.|2008-10-17|GenBank
Noc_0135080700000155	BLOCK1	3433.75	4177.72	2576.09	3246.15	2514.14	2448.14	2544.22	2662.8	1.30731	1.14984	0.117739	0.651948	0.617901	0.0817714	0.684102	0.693802	0.0144721	0.852299	0.710923	0.120632	155|0|0807|CDS|Noc_0135|GI:77163673;InterPro:IPR005190;GeneID:3706167|NC_007484|77163561|glutamate-ammonia-ligase adenylyltransferase|NC_007484|146174-149083||Nitrosococcus oceani ATCC 19707, complete genome.|2008-10-17|GenBank
Noc_0135080700000155	BLOCK2	3619.96	3113.48	3149.06	3194.27	1770.65	1872.11	1971.2	2738.06	1.0615			0.540995			0.699385			0.574266			155|0|0807|CDS|Noc_0135|GI:77163673;InterPro:IPR005190;GeneID:3706167|NC_007484|77163561|glutamate-ammonia-ligase adenylyltransferase|NC_007484|146174-149083||Nitrosococcus oceani ATCC 19707, complete genome.|2008-10-17|GenBank
Noc_0135080700000155	BLOCK3	3671.85	3455.97	3160.39	2917.75	1919.86	2083.5	2221.47	2850.59	1.1727			0.561652			0.711586			0.658648			155|0|0807|CDS|Noc_0135|GI:77163673;InterPro:IPR005190;GeneID:3706167|NC_007484|77163561|glutamate-ammonia-ligase adenylyltransferase|NC_007484|146174-149083||Nitrosococcus oceani ATCC 19707, complete genome.|2008-10-17|GenBank
Noc_0135080700000155	BLOCK4	3191.22	3535.91	3402.68	2956.64	2292.46	2530.95	2123.62	2451.74	1.05784			0.717007			0.680135			0.758478			155|0|0807|CDS|Noc_0135|GI:77163673;InterPro:IPR005190;GeneID:3706167|NC_007484|77163561|glutamate-ammonia-ligase adenylyltransferase|NC_007484|146174-149083||Nitrosococcus oceani ATCC 19707, complete genome.|2008-10-17|GenBank
Noc_0136080700000156	BLOCK1	2323.85	2272.19	3031.69	3232.03	6088.45	5301.95	3874.5	3797.92	0.733754	0.766771	0.0845115	2.47831	2.35672	0.209479	1.66936	1.71623	0.090175	1.81847	1.79586	0.0944748	156|0|0807|CDS|Noc_0136|GI:77163674;InterPro:IPR001544;InterPro:IPR005785;GeneID:3706168|NC_007484|77163561|branched-chain amino acid aminotransferase|NC_007484|149126-150055|catalyzes the transamination of the branched-chain amino acids to their respective alpha-keto acids|Nitrosococcus oceani ATCC 19707, complete genome.|2008-10-17|GenBank
Noc_0136080700000156	BLOCK2	3146.82	2201.99	2437.18	3553.58	6114.54	5118.61	3979.09	4648.06	0.892843			2.10012			1.61291			1.87508			156|0|0807|CDS|Noc_0136|GI:77163674;InterPro:IPR001544;InterPro:IPR005785;GeneID:3706168|NC_007484|77163561|branched-chain amino acid aminotransferase|NC_007484|149126-150055|catalyzes the transamination of the branched-chain amino acids to their respective alpha-keto acids|Nitrosococcus oceani ATCC 19707, complete genome.|2008-10-17|GenBank
Noc_0136080700000156	BLOCK3	2835.17	2372.58	3507.7	3648.19	6381.37	5489.58	4283.61	4987.64	0.727757			2.27948			1.78028			1.65891			156|0|0807|CDS|Noc_0136|GI:77163674;InterPro:IPR001544;InterPro:IPR005785;GeneID:3706168|NC_007484|77163561|branched-chain amino acid aminotransferase|NC_007484|149126-150055|catalyzes the transamination of the branched-chain amino acids to their respective alpha-keto acids|Nitrosococcus oceani ATCC 19707, complete genome.|2008-10-17|GenBank
Noc_0136080700000156	BLOCK4	2635.41	2197.62	3412.98	3368.02	6818.16	5597.76	4192.45	4518.47	0.712731			2.56897			1.80237			1.83099			156|0|0807|CDS|Noc_0136|GI:77163674;InterPro:IPR001544;InterPro:IPR005785;GeneID:3706168|NC_007484|77163561|branched-chain amino acid aminotransferase|NC_007484|149126-150055|catalyzes the transamination of the branched-chain amino acids to their respective alpha-keto acids|Nitrosococcus oceani ATCC 19707, complete genome.|2008-10-17|GenBank
Noc_0137080700000157	BLOCK1	585.261	563.183	588.294	689.533	1710.73	1252.49	691.998	773.815	0.898748	0.851388	0.0351831	2.58021	2.69407	0.120552	1.27635	1.2436	0.0284485	2.31895	2.29299	0.122546	157|0|0807|CDS|Noc_0137|GI:77163675;InterPro:IPR002876;GeneID:3706169|NC_007484|77163561|hypothetical protein|NC_007484|150092-150838||Nitrosococcus oceani ATCC 19707, complete genome.|2008-10-17|GenBank
Noc_0137080700000157	BLOCK2	594.917	640.798	625.203	864.935	1816.52	1490.91	759.528	792.717	0.829263			2.67653			1.25615			2.21955			157|0|0807|CDS|Noc_0137|GI:77163675;InterPro:IPR002876;GeneID:3706169|NC_007484|77163561|hypothetical protein|NC_007484|150092-150838||Nitrosococcus oceani ATCC 19707, complete genome.|2008-10-17|GenBank
Noc_0137080700000157	BLOCK3	522.459	508.191	585.338	617.324	1714.97	1236.73	593.384	674.552	0.856974			2.86392			1.23023			2.4543			157|0|0807|CDS|Noc_0137|GI:77163675;InterPro:IPR002876;GeneID:3706169|NC_007484|77163561|hypothetical protein|NC_007484|150092-150838||Nitrosococcus oceani ATCC 19707, complete genome.|2008-10-17|GenBank
Noc_0137080700000157	BLOCK4	521.081	622.09	583.124	810.021	1683.05	1352.81	642.538	742.61	0.820568			2.65564			1.21167			2.17914			157|0|0807|CDS|Noc_0137|GI:77163675;InterPro:IPR002876;GeneID:3706169|NC_007484|77163561|hypothetical protein|NC_007484|150092-150838||Nitrosococcus oceani ATCC 19707, complete genome.|2008-10-17|GenBank
Noc_0138080700000158	BLOCK1	901.235	963.843	853.043	920.042	1272.21	1118.43	726.648	797.379	1.05188	1.03412	0.0926117	1.28179	1.25502	0.0650433	0.817139	0.864121	0.0777737	1.34829	1.29369	0.0652066	158|0|0807|CDS|Noc_0138|GI:77163676;InterPro:IPR002176;GeneID:3706170|NC_007484|77163561|crossover junction endodeoxyribonuclease RuvC|NC_007484|150942-151466||Nitrosococcus oceani ATCC 19707, complete genome.|2008-10-17|GenBank
Noc_0138080700000158	BLOCK2	1035.95	1063.85	959.7	944.539	1248.87	1258.88	927.5	786.584	1.10269			1.19428			0.816312			1.31693			158|0|0807|CDS|Noc_0138|GI:77163676;InterPro:IPR002176;GeneID:3706170|NC_007484|77163561|crossover junction endodeoxyribonuclease RuvC|NC_007484|150942-151466||Nitrosococcus oceani ATCC 19707, complete genome.|2008-10-17|GenBank
Noc_0138080700000158	BLOCK3	1034.41	1053.15	838.704	1088.65	1274.49	1251.26	918.612	842.948	1.08312			1.20991			0.843839			1.31047			158|0|0807|CDS|Noc_0138|GI:77163676;InterPro:IPR002176;GeneID:3706170|NC_007484|77163561|crossover junction endodeoxyribonuclease RuvC|NC_007484|150942-151466||Nitrosococcus oceani ATCC 19707, complete genome.|2008-10-17|GenBank
Noc_0138080700000158	BLOCK4	857.966	877.387	946.108	984.639	1165.37	1149.74	934.477	764.77	0.898799			1.33408			0.979194			1.19907			158|0|0807|CDS|Noc_0138|GI:77163676;InterPro:IPR002176;GeneID:3706170|NC_007484|77163561|crossover junction endodeoxyribonuclease RuvC|NC_007484|150942-151466||Nitrosococcus oceani ATCC 19707, complete genome.|2008-10-17|GenBank
Noc_0139080700000159	BLOCK1	3067.24	3061.61	2872.3	3407.81	3109.02	3654.54	2282.84	2959.59	0.975915	0.989946	0.0352858	1.10356	1.14375	0.0837167	0.85537	0.938858	0.0595154	1.07698	1.1305	0.0542914	159|0|0807|CDS|Noc_0139|GI:77163677;InterPro:IPR000085;InterPro:IPR003583;InterPro:IPR011114;GeneID:3706171|NC_007484|77163561|DNA recombination protein, RuvA|NC_007484|151463-152062||Nitrosococcus oceani ATCC 19707, complete genome.|2008-10-17|GenBank
Noc_0139080700000159	BLOCK2	3053.4	3070.34	2865.53	3099.58	3091.9	3706.43	2878.24	3030	1.02659			1.11016			0.96481			1.13968			159|0|0807|CDS|Noc_0139|GI:77163677;InterPro:IPR000085;InterPro:IPR003583;InterPro:IPR011114;GeneID:3706171|NC_007484|77163561|DNA recombination protein, RuvA|NC_007484|151463-152062||Nitrosococcus oceani ATCC 19707, complete genome.|2008-10-17|GenBank
Noc_0139080700000159	BLOCK3	2729.29	2988.18	2687.83	3346.46	3304.32	3950.25	2423.2	2961.88	0.947496			1.26884			0.941865			1.20222			159|0|0807|CDS|Noc_0139|GI:77163677;InterPro:IPR000085;InterPro:IPR003583;InterPro:IPR011114;GeneID:3706171|NC_007484|77163561|DNA recombination protein, RuvA|NC_007484|151463-152062||Nitrosococcus oceani ATCC 19707, complete genome.|2008-10-17|GenBank
Noc_0139080700000159	BLOCK4	2984.63	3280.73	2841.85	3362.81	3258.24	3586.22	2901.17	3322.74	1.00978			1.09243			0.993387			1.10312			159|0|0807|CDS|Noc_0139|GI:77163677;InterPro:IPR000085;InterPro:IPR003583;InterPro:IPR011114;GeneID:3706171|NC_007484|77163561|DNA recombination protein, RuvA|NC_007484|151463-152062||Nitrosococcus oceani ATCC 19707, complete genome.|2008-10-17|GenBank
Noc_0140080700000160	BLOCK1	2425.8	2304.04	2356.74	2293.13	2647.29	2699.14	2438.07	2221.41	1.0172	0.965406	0.0627873	1.13036	1.12271	0.0294008	0.985124	0.96992	0.0142259	1.1498	1.08492	0.0921233	160|0|0807|CDS|Noc_0140|GI:77163678;InterPro:IPR003593;InterPro:IPR003959;InterPro:IPR004605;InterPro:IPR008823;InterPro:IPR008824;GeneID:3706172|NC_007484|77163561|Holliday junction DNA helicase B|NC_007484|152065-153111|promotes strand exchange during homologous recombination; RuvAB complex promotes branch migration; RuvABC complex scans the DNA duringbranch migration and resolves Holliday junc…
Noc_0140080700000160	BLOCK2	2258.33	2671.78	2825.99	2790.85	2682.28	2648.68	2253.22	2451.74	0.877737			1.08131			0.954331			0.949103			160|0|0807|CDS|Noc_0140|GI:77163678;InterPro:IPR003593;InterPro:IPR003959;InterPro:IPR004605;InterPro:IPR008823;InterPro:IPR008824;GeneID:3706172|NC_007484|77163561|Holliday junction DNA helicase B|NC_007484|152065-153111|promotes strand exchange during homologous recombination; RuvAB complex promotes branch migration; RuvABC complex scans the DNA duringbranch migration and resolves Holliday junc…
Noc_0140080700000160	BLOCK3	2177.54	2043.36	2208.13	2174.21	2539.98	2317.35	2147.51	1912.84	0.96316			1.15078			0.961962			1.10839			160|0|0807|CDS|Noc_0140|GI:77163678;InterPro:IPR003593;InterPro:IPR003959;InterPro:IPR004605;InterPro:IPR008823;InterPro:IPR008824;GeneID:3706172|NC_007484|77163561|Holliday junction DNA helicase B|NC_007484|152065-153111|promotes strand exchange during homologous recombination; RuvAB complex promotes branch migration; RuvABC complex scans the DNA duringbranch migration and resolves Holliday junc…
Noc_0140080700000160	BLOCK4	2541.33	2335.25	2361.99	2497.44	2659.08	2843.7	2488.83	2281.75	1.00353			1.12841			0.978264			1.13239			160|0|0807|CDS|Noc_0140|GI:77163678;InterPro:IPR003593;InterPro:IPR003959;InterPro:IPR004605;InterPro:IPR008823;InterPro:IPR008824;GeneID:3706172|NC_007484|77163561|Holliday junction DNA helicase B|NC_007484|152065-153111|promotes strand exchange during homologous recombination; RuvAB complex promotes branch migration; RuvABC complex scans the DNA duringbranch migration and resolves Holliday junc…
Noc_0141080700000161	BLOCK1	1198.62	1199.63	1116.77	1211.13	1471.64	1303.36	1123.35	1059.66	1.03022	0.959923	0.0512449	1.1571	1.27023	0.100887	0.910252	0.872594	0.0433865	1.19207	1.21573	0.0433937	161|0|0807|CDS|Noc_0141|GI:77163679;InterPro:IPR006683;InterPro:IPR006684;GeneID:3706173|NC_007484|77163561|4-hydroxybenzoyl-CoA thioesterase|NC_007484|153104-153511||Nitrosococcus oceani ATCC 19707, complete genome.|2008-10-17|GenBank
Noc_0141080700000161	BLOCK2	1037.67	1162.9	1075.74	1315.27	1602.85	1455.17	931.012	1067.17	0.920352			1.38965			0.908031			1.27897			161|0|0807|CDS|Noc_0141|GI:77163679;InterPro:IPR006683;InterPro:IPR006684;GeneID:3706173|NC_007484|77163561|4-hydroxybenzoyl-CoA thioesterase|NC_007484|153104-153511||Nitrosococcus oceani ATCC 19707, complete genome.|2008-10-17|GenBank
Noc_0141080700000161	BLOCK3	1308.57	1396.99	1384.75	1416.75	1694.43	1621.28	1164.83	1130.38	0.965753			1.22552			0.848331			1.18355			161|0|0807|CDS|Noc_0141|GI:77163679;InterPro:IPR006683;InterPro:IPR006684;GeneID:3706173|NC_007484|77163561|4-hydroxybenzoyl-CoA thioesterase|NC_007484|153104-153511||Nitrosococcus oceani ATCC 19707, complete genome.|2008-10-17|GenBank
Noc_0141080700000161	BLOCK4	1219.14	1206.34	1175.71	1451.07	1522.29	1651.81	972.607	1025.41	0.923364			1.30865			0.823762			1.20836			161|0|0807|CDS|Noc_0141|GI:77163679;InterPro:IPR006683;InterPro:IPR006684;GeneID:3706173|NC_007484|77163561|4-hydroxybenzoyl-CoA thioesterase|NC_007484|153104-153511||Nitrosococcus oceani ATCC 19707, complete genome.|2008-10-17|GenBank
Noc_0142080700000162	BLOCK1	1472.02	1340.23	1544.9	1521.6	2073.98	1992.51	1457.19	1351.89	0.917088	0.903645	0.0146705	1.44599	1.51392	0.0566674	0.998872	0.995199	0.0177873	1.3261	1.36779	0.0472056	162|0|0807|CDS|Noc_0142|GI:77163680;InterPro:IPR002898;GeneID:3706174|NC_007484|77163561|MotA/TolQ/ExbB proton channel|NC_007484|153501-154178||Nitrosococcus oceani ATCC 19707, complete genome.|2008-10-17|GenBank
Noc_0142080700000162	BLOCK2	1407.03	1475.44	1648.86	1517.3	2366	2178.5	1489.42	1355.1	0.910401			1.5766			0.986834			1.43534			162|0|0807|CDS|Noc_0142|GI:77163680;InterPro:IPR002898;GeneID:3706174|NC_007484|77163561|MotA/TolQ/ExbB proton channel|NC_007484|153501-154178||Nitrosococcus oceani ATCC 19707, complete genome.|2008-10-17|GenBank
Noc_0142080700000162	BLOCK3	1474.39	1427.69	1545.74	1740.25	2467.5	2000.97	1469.08	1365.89	0.88317			1.53974			0.976874			1.35986			162|0|0807|CDS|Noc_0142|GI:77163680;InterPro:IPR002898;GeneID:3706174|NC_007484|77163561|MotA/TolQ/ExbB proton channel|NC_007484|153501-154178||Nitrosococcus oceani ATCC 19707, complete genome.|2008-10-17|GenBank
Noc_0142080700000162	BLOCK4	1296.25	1675.39	1660.93	1626.57	2391.16	2046.52	1579.08	1446.7	0.903921			1.49334			1.01822			1.34987			162|0|0807|CDS|Noc_0142|GI:77163680;InterPro:IPR002898;GeneID:3706174|NC_007484|77163561|MotA/TolQ/ExbB proton channel|NC_007484|153501-154178||Nitrosococcus oceani ATCC 19707, complete genome.|2008-10-17|GenBank
Noc_0143080700000163	BLOCK1	574.42	634.267	639.477	521.438	691.617	650.663	479.108	469.697	1.04115	1.00073	0.0435224	1.11053	1.11954	0.0649635	0.784988	0.799272	0.0113854	1.15623	1.11902	0.0493453	163|0|0807|CDS|Noc_0143|GI:77163681;InterPro:IPR003400;GeneID:3706175|NC_007484|77163561|biopolymer transport protein ExbD/TolR|NC_007484|154191-154637||Nitrosococcus oceani ATCC 19707, complete genome.|2008-10-17|GenBank
Noc_0143080700000163	BLOCK2	525.91	542.365	568.115	554.498	676.433	620.481	443.969	409.159	0.951598			1.21403			0.798604			1.15526			163|0|0807|CDS|Noc_0143|GI:77163681;InterPro:IPR003400;GeneID:3706175|NC_007484|77163561|biopolymer transport protein ExbD/TolR|NC_007484|154191-154637||Nitrosococcus oceani ATCC 19707, complete genome.|2008-10-17|GenBank
Noc_0143080700000163	BLOCK3	543.831	559.09	547.07	520.268	643.783	544.374	458.49	424.645	1.03334			1.07728			0.800723			1.1132			163|0|0807|CDS|Noc_0143|GI:77163681;InterPro:IPR003400;GeneID:3706175|NC_007484|77163561|biopolymer transport protein ExbD/TolR|NC_007484|154191-154637||Nitrosococcus oceani ATCC 19707, complete genome.|2008-10-17|GenBank
Noc_0143080700000163	BLOCK4	610.444	554.711	580.023	612.777	597.676	656.429	504.104	442.904	0.976823			1.07634			0.812774			1.0514			163|0|0807|CDS|Noc_0143|GI:77163681;InterPro:IPR003400;GeneID:3706175|NC_007484|77163561|biopolymer transport protein ExbD/TolR|NC_007484|154191-154637||Nitrosococcus oceani ATCC 19707, complete genome.|2008-10-17|GenBank
Noc_0144080700000164	BLOCK1	2009.53	2180.75	1900.03	2305.64	1682.46	1898.43	1494.68	1470.9	0.996342	1.01615	0.0198464	0.854571	0.761815	0.0686616	0.707727	0.740749	0.0550575	0.851444	0.773835	0.0661383	164|0|0807|CDS|Noc_0144|GI:77163682;InterPro:IPR006260;InterPro:IPR010528;GeneID:3706176|NC_007484|77163561|TonB-like|NC_007484|154648-155604||Nitrosococcus oceani ATCC 19707, complete genome.|2008-10-17|GenBank
Noc_0144080700000164	BLOCK2	2071.91	2310.17	2226.68	2043.85	1540.36	1695.14	1749.87	1623.66	1.02612			0.738348			0.769846			0.757634			164|0|0807|CDS|Noc_0144|GI:77163682;InterPro:IPR006260;InterPro:IPR010528;GeneID:3706176|NC_007484|77163561|TonB-like|NC_007484|154648-155604||Nitrosococcus oceani ATCC 19707, complete genome.|2008-10-17|GenBank
Noc_0144080700000164	BLOCK3	2321.6	2351.3	2305.02	2353.2	1511.77	1718.12	1871.06	1320.18	1.00315			0.691195			0.682924			0.693373			164|0|0807|CDS|Noc_0144|GI:77163682;InterPro:IPR006260;InterPro:IPR010528;GeneID:3706176|NC_007484|77163561|TonB-like|NC_007484|154648-155604||Nitrosococcus oceani ATCC 19707, complete genome.|2008-10-17|GenBank
Noc_0144080700000164	BLOCK4	2283.36	2181.9	2190.38	2107.39	1646.13	1761.52	2041.9	1541.47	1.03897			0.763145			0.802499			0.792888			164|0|0807|CDS|Noc_0144|GI:77163682;InterPro:IPR006260;InterPro:IPR010528;GeneID:3706176|NC_007484|77163561|TonB-like|NC_007484|154648-155604||Nitrosococcus oceani ATCC 19707, complete genome.|2008-10-17|GenBank
Noc_0145080700000165	BLOCK1	2749.11	3325.41	3558.47	3272.29	3147.19	3077.92	2391.88	2314.16	0.889288	0.965899	0.0879786	1.02479	0.946006	0.0679655	0.774719	0.75893	0.0403794	0.911335	0.90945	0.0264307	165|0|0807|CDS|Noc_0145|GI:77163683;InterPro:IPR007195;InterPro:IPR011659;GeneID:3706177|NC_007484|77163561|hypothetical protein|NC_007484|155601-156905||Nitrosococcus oceani ATCC 19707, complete genome.|2008-10-17|GenBank
Noc_0145080700000165	BLOCK2	3132.17	3081.61	3991.39	2971.43	3036.49	3057.26	2587.92	2434.96	0.892422			0.980683			0.808346			0.875183			165|0|0807|CDS|Noc_0145|GI:77163683;InterPro:IPR007195;InterPro:IPR011659;GeneID:3706177|NC_007484|77163561|hypothetical protein|NC_007484|155601-156905||Nitrosococcus oceani ATCC 19707, complete genome.|2008-10-17|GenBank
Noc_0145080700000165	BLOCK3	3326.37	3400.38	3542.46	3037.05	3211.42	2786.52	2701.04	2143.73	1.02238			0.891655			0.720224			0.911609			165|0|0807|CDS|Noc_0145|GI:77163683;InterPro:IPR007195;InterPro:IPR011659;GeneID:3706177|NC_007484|77163561|hypothetical protein|NC_007484|155601-156905||Nitrosococcus oceani ATCC 19707, complete genome.|2008-10-17|GenBank
Noc_0145080700000165	BLOCK4	3242.9	3009.5	2759.66	3141.56	2822.15	2723.07	2233.17	2346.29	1.05951			0.886894			0.732432			0.939671			165|0|0807|CDS|Noc_0145|GI:77163683;InterPro:IPR007195;InterPro:IPR011659;GeneID:3706177|NC_007484|77163561|hypothetical protein|NC_007484|155601-156905||Nitrosococcus oceani ATCC 19707, complete genome.|2008-10-17|GenBank
Noc_0146080700000166	BLOCK1	1773.91	1751.83	1529.6	1666.31	1852.57	2064.9	1304.99	1328.95	1.10321	1.04857	0.0836445	1.1111	1.24932	0.118913	0.747061	0.756381	0.0593643	1.22578	1.30764	0.141102	166|0|0807|CDS|Noc_0146|GI:77163684;InterPro:IPR006664;InterPro:IPR006665;GeneID:3706178|NC_007484|77163561|OmpA/MotB|NC_007484|156939-157502||Nitrosococcus oceani ATCC 19707, complete genome.|2008-10-17|GenBank
Noc_0146080700000166	BLOCK2	1449.57	1451.91	1615	1521.89	1949.01	1842.76	1046.25	1007.36	0.924953			1.30684			0.707781			1.20877			166|0|0807|CDS|Noc_0146|GI:77163684;InterPro:IPR006664;InterPro:IPR006665;GeneID:3706178|NC_007484|77163561|OmpA/MotB|NC_007484|156939-157502||Nitrosococcus oceani ATCC 19707, complete genome.|2008-10-17|GenBank
Noc_0146080700000166	BLOCK3	2051.68	1804.4	1498.19	2105.76	2144.53	2475.66	1363	1446.42	1.06996			1.19816			0.72857			1.28198			166|0|0807|CDS|Noc_0146|GI:77163684;InterPro:IPR006664;InterPro:IPR006665;GeneID:3706178|NC_007484|77163561|OmpA/MotB|NC_007484|156939-157502||Nitrosococcus oceani ATCC 19707, complete genome.|2008-10-17|GenBank
Noc_0146080700000166	BLOCK4	1240.04	1792.21	1351.46	1414.78	2082.67	2105.47	1246.67	1306.83	1.09617			1.3812			0.842113			1.51402			166|0|0807|CDS|Noc_0146|GI:77163684;InterPro:IPR006664;InterPro:IPR006665;GeneID:3706178|NC_007484|77163561|OmpA/MotB|NC_007484|156939-157502||Nitrosococcus oceani ATCC 19707, complete genome.|2008-10-17|GenBank
Noc_0147080700000167	BLOCK1	9069.47	8368.9	7132.05	7048.01	5428.14	4604.47	4898.92	5976.44	1.22978	1.17628	0.0625331	0.575318	0.583655	0.0107727	0.623646	0.639835	0.0305009	0.707516	0.686048	0.0248611	167|0|0807|CDS|Noc_0147|GI:77163685;InterPro:IPR001440;GeneID:3706179|NC_007484|77163561|TPR repeat-containing protein|NC_007484|157502-158275||Nitrosococcus oceani ATCC 19707, complete genome.|2008-10-17|GenBank
Noc_0147080700000167	BLOCK2	9961.33	9135.02	7837.08	8309.27	5643.09	5540.71	5251.66	6427.79	1.1827			0.585651			0.611607			0.692652			167|0|0807|CDS|Noc_0147|GI:77163685;InterPro:IPR001440;GeneID:3706179|NC_007484|77163561|TPR repeat-containing protein|NC_007484|157502-158275||Nitrosococcus oceani ATCC 19707, complete genome.|2008-10-17|GenBank
Noc_0147080700000167	BLOCK3	8030.03	8764.57	7114.05	6816.46	5156.03	4509.98	4428.94	6365.57	1.2056			0.575542			0.642737			0.693873			167|0|0807|CDS|Noc_0147|GI:77163685;InterPro:IPR001440;GeneID:3706179|NC_007484|77163561|TPR repeat-containing protein|NC_007484|157502-158275||Nitrosococcus oceani ATCC 19707, complete genome.|2008-10-17|GenBank
Noc_0147080700000167	BLOCK4	8930.87	8669.03	7757.66	8433.36	5101.52	5425.1	5444.38	6547.32	1.08702			0.598107			0.681351			0.650152			167|0|0807|CDS|Noc_0147|GI:77163685;InterPro:IPR001440;GeneID:3706179|NC_007484|77163561|TPR repeat-containing protein|NC_007484|157502-158275||Nitrosococcus oceani ATCC 19707, complete genome.|2008-10-17|GenBank
Noc_0148080700000168	BLOCK1	893.938	1036.95	698.54	848.486	737.818	694.907	595.522	685.793	1.24813	1.15239	0.0684281	0.742003	0.671941	0.0488575	0.663589	0.664922	0.0334756	0.926115	0.776325	0.100005	168|0|0807|CDS|Noc_0148|GI:77163686;InterPro:IPR007197;GeneID:3706180|NC_007484|77163561|radical SAM domain-containing protein|NC_007484|158586-159227||Nitrosococcus oceani ATCC 19707, complete genome.|2008-10-17|GenBank
Noc_0148080700000168	BLOCK2	995.586	1160.44	936.295	1033.25	759.792	679.078	686.401	764.408	1.09469			0.66737			0.672907			0.730561			168|0|0807|CDS|Noc_0148|GI:77163686;InterPro:IPR007197;GeneID:3706180|NC_007484|77163561|radical SAM domain-containing protein|NC_007484|158586-159227||Nitrosococcus oceani ATCC 19707, complete genome.|2008-10-17|GenBank
Noc_0148080700000168	BLOCK3	865.36	947.836	817.586	811.491	610.445	560.512	561.368	711.598	1.11302			0.645797			0.702057			0.718785			168|0|0807|CDS|Noc_0148|GI:77163686;InterPro:IPR007197;GeneID:3706180|NC_007484|77163561|radical SAM domain-containing protein|NC_007484|158586-159227||Nitrosococcus oceani ATCC 19707, complete genome.|2008-10-17|GenBank
Noc_0148080700000168	BLOCK4	1039.62	1107.58	953.2	907.894	680.005	678.298	682.547	651.149	1.15373			0.632595			0.621135			0.729841			168|0|0807|CDS|Noc_0148|GI:77163686;InterPro:IPR007197;GeneID:3706180|NC_007484|77163561|radical SAM domain-containing protein|NC_007484|158586-159227||Nitrosococcus oceani ATCC 19707, complete genome.|2008-10-17|GenBank
Noc_0149080700000169	BLOCK1	723.534	764.392	689.744	626.877	388.558	412.829	406.33	461.839	1.13011	1.12594	0.0457199	0.538594	0.512121	0.0389787	0.583476	0.602821	0.0147004	0.60867	0.57566	0.0325918	169|0|0807|CDS|Noc_0149|GI:77163687;InterPro:IPR004479;GeneID:3706181|NC_007484|77163561|ExsB|NC_007484|159224-159898||Nitrosococcus oceani ATCC 19707, complete genome.|2008-10-17|GenBank
Noc_0149080700000169	BLOCK2	779.618	880.992	734.3	663.838	374.888	384.91	495.692	500.454	1.18773			0.457542			0.599868			0.543435			169|0|0807|CDS|Noc_0149|GI:77163687;InterPro:IPR004479;GeneID:3706181|NC_007484|77163561|ExsB|NC_007484|159224-159898||Nitrosococcus oceani ATCC 19707, complete genome.|2008-10-17|GenBank
Noc_0149080700000169	BLOCK3	689.014	907.889	818.086	658.423	377.661	437.762	483.087	501.989	1.08154			0.510629			0.616867			0.552265			169|0|0807|CDS|Noc_0149|GI:77163687;InterPro:IPR004479;GeneID:3706181|NC_007484|77163561|ExsB|NC_007484|159224-159898||Nitrosococcus oceani ATCC 19707, complete genome.|2008-10-17|GenBank
Noc_0149080700000169	BLOCK4	706.66	719.071	682.468	608.495	360.253	412.094	442.61	428.614	1.10439			0.54172			0.611072			0.598272			169|0|0807|CDS|Noc_0149|GI:77163687;InterPro:IPR004479;GeneID:3706181|NC_007484|77163561|ExsB|NC_007484|159224-159898||Nitrosococcus oceani ATCC 19707, complete genome.|2008-10-17|GenBank
Noc_0150080700000170	BLOCK1	450.658	432.675	407.165	369.779	631.356	625.941	452.668	373.192	1.13693	1.10607	0.0337063	1.42336	1.45994	0.111644	0.934936	0.970244	0.044967	1.61826	1.61245	0.083438	170|0|0807|CDS|Noc_0150|GI:77163688;InterPro:IPR003423;GeneID:3706183|NC_007484|77163561|Outer membrane efflux protein|NC_007484|160371-161618||Nitrosococcus oceani ATCC 19707, complete genome.|2008-10-17|GenBank
Noc_0150080700000170	BLOCK2	473.202	428.544	401.441	417.297	609.928	640.765	433.295	407.943	1.10139			1.38697			0.932899			1.52759			170|0|0807|CDS|Noc_0150|GI:77163688;InterPro:IPR003423;GeneID:3706183|NC_007484|77163561|Outer membrane efflux protein|NC_007484|160371-161618||Nitrosococcus oceani ATCC 19707, complete genome.|2008-10-17|GenBank
Noc_0150080700000170	BLOCK3	463.896	484.677	403.716	439.218	678.822	652.53	525.69	410.318	1.12532			1.40353			0.986755			1.57943			170|0|0807|CDS|Noc_0150|GI:77163688;InterPro:IPR003423;GeneID:3706183|NC_007484|77163561|Outer membrane efflux protein|NC_007484|160371-161618||Nitrosococcus oceani ATCC 19707, complete genome.|2008-10-17|GenBank
Noc_0150080700000170	BLOCK4	421.42	382.125	373.763	383.837	722.682	583.813	423.013	401.736	1.06065			1.62591			1.02639			1.72452			170|0|0807|CDS|Noc_0150|GI:77163688;InterPro:IPR003423;GeneID:3706183|NC_007484|77163561|Outer membrane efflux protein|NC_007484|160371-161618||Nitrosococcus oceani ATCC 19707, complete genome.|2008-10-17|GenBank
Noc_0151080700000171	BLOCK1	535.274	265.864	393.812	363.143	976.006	844.01	433.21	320.185	1.05837	1.07156	0.049946	2.27179	2.5045	0.228358	0.940407	1.00618	0.048428	2.40439	2.67878	0.193361	171|0|0807|CDS|Noc_0151|GI:77163689;GeneID:3706184|NC_007484|77163561|hypothetical protein|NC_007484|161653-161925||Nitrosococcus oceani ATCC 19707, complete genome.|2008-10-17|GenBank
Noc_0151080700000171	BLOCK2	479.024	276.671	347.61	357.492	1055.64	858.478	425.443	336.098	1.07175			2.53292			1.00774			2.71466			171|0|0807|CDS|Noc_0151|GI:77163689;GeneID:3706184|NC_007484|77163561|hypothetical protein|NC_007484|161653-161925||Nitrosococcus oceani ATCC 19707, complete genome.|2008-10-17|GenBank
Noc_0151080700000171	BLOCK3	502.299	254.906	327.21	338.077	983.184	838.551	454.207	318.405	1.13816			2.40587			1.02035			2.73827			171|0|0807|CDS|Noc_0151|GI:77163689;GeneID:3706184|NC_007484|77163561|hypothetical protein|NC_007484|161653-161925||Nitrosococcus oceani ATCC 19707, complete genome.|2008-10-17|GenBank
Noc_0151080700000171	BLOCK4	486.451	267.452	399.277	341.332	1161.16	955.357	484.835	311.473	1.01795			2.80741			1.05625			2.8578			171|0|0807|CDS|Noc_0151|GI:77163689;GeneID:3706184|NC_007484|77163561|hypothetical protein|NC_007484|161653-161925||Nitrosococcus oceani ATCC 19707, complete genome.|2008-10-17|GenBank
Noc_0152080700000172	BLOCK1	344.405	387.755	341.158	358.746	384.361	552.763	365.339	325.12	1.04609	1.06287	0.0356446	1.27994	1.24645	0.0594888	0.943044	0.924796	0.0188608	1.33893	1.32337	0.0300307	172|0|0807|CDS|Noc_0152|GI:77163690;InterPro:IPR006143;GeneID:3706185|NC_007484|77163561|secretion protein HlyD|NC_007484|161918-163066||Nitrosococcus oceani ATCC 19707, complete genome.|2008-10-17|GenBank
Noc_0152080700000172	BLOCK2	323.643	369.837	325.143	341.646	437.391	429.612	348.258	294.929	1.04003			1.25022			0.927477			1.30027			172|0|0807|CDS|Noc_0152|GI:77163690;InterPro:IPR006143;GeneID:3706185|NC_007484|77163561|secretion protein HlyD|NC_007484|161918-163066||Nitrosococcus oceani ATCC 19707, complete genome.|2008-10-17|GenBank
Noc_0152080700000172	BLOCK3	356.217	350.498	317.726	315.516	356.934	463.941	339.429	295.479	1.11603			1.16154			0.898394			1.29631			172|0|0807|CDS|Noc_0152|GI:77163690;InterPro:IPR006143;GeneID:3706185|NC_007484|77163561|secretion protein HlyD|NC_007484|161918-163066||Nitrosococcus oceani ATCC 19707, complete genome.|2008-10-17|GenBank
Noc_0152080700000172	BLOCK4	345.965	341.572	325.309	329.89	389.892	499.848	336.718	302.877	1.04936			1.2941			0.93027			1.35797			172|0|0807|CDS|Noc_0152|GI:77163690;InterPro:IPR006143;GeneID:3706185|NC_007484|77163561|secretion protein HlyD|NC_007484|161918-163066||Nitrosococcus oceani ATCC 19707, complete genome.|2008-10-17|GenBank
Noc_0153080700000173	BLOCK1	3039.9	2584.94	3202.56	3194.03	3456.78	3531.03	2960.97	3105.62	0.87935	0.9212	0.0372334	1.24231	1.2223	0.0549265	1.07854	1.05655	0.0930874	1.09243	1.12474	0.0298401	173|0|0807|CDS|Noc_0153|GI:77163691;InterPro:IPR001036;InterPro:IPR004763;GeneID:3706186|NC_007484|77163561|heavy metal efflux pump|NC_007484|163071-166208||Nitrosococcus oceani ATCC 19707, complete genome.|2008-10-17|GenBank
Noc_0153080700000173	BLOCK2	2453.8	2380.42	2637.36	2731.24	3269.35	2969.29	2844.71	2848.74	0.900462			1.29052			1.17774			1.16206			173|0|0807|CDS|Noc_0153|GI:77163691;InterPro:IPR001036;InterPro:IPR004763;GeneID:3706186|NC_007484|77163561|heavy metal efflux pump|NC_007484|163071-166208||Nitrosococcus oceani ATCC 19707, complete genome.|2008-10-17|GenBank
Noc_0153080700000173	BLOCK3	2672.01	2500.09	2816.54	2596.02	2885.89	3245.28	2446.15	2736.13	0.955573			1.18543			1.00197			1.13277			173|0|0807|CDS|Noc_0153|GI:77163691;InterPro:IPR001036;InterPro:IPR004763;GeneID:3706186|NC_007484|77163561|heavy metal efflux pump|NC_007484|163071-166208||Nitrosococcus oceani ATCC 19707, complete genome.|2008-10-17|GenBank
Noc_0153080700000173	BLOCK4	2373.4	3127	3177.43	2616.04	2965.36	3475.29	2406.79	2917.44	0.949413			1.17094			0.967971			1.11171			173|0|0807|CDS|Noc_0153|GI:77163691;InterPro:IPR001036;InterPro:IPR004763;GeneID:3706186|NC_007484|77163561|heavy metal efflux pump|NC_007484|163071-166208||Nitrosococcus oceani ATCC 19707, complete genome.|2008-10-17|GenBank
Noc_0154080700000174	BLOCK1	622.352	556.697	813.248	720.024	1886.73	1397.13	1037.92	946.633	0.768976	0.79964	0.0696537	2.78518	2.61304	0.284038	1.68318	1.5941	0.0861635	2.14174	2.07554	0.080894	174|0|0807|CDS|Noc_0154|GI:77163692;InterPro:IPR000051;GeneID:3706187|NC_007484|77163561|hypothetical protein|NC_007484|166595-167374||Nitrosococcus oceani ATCC 19707, complete genome.|2008-10-17|GenBank
Noc_0154080700000174	BLOCK2	779.287	734.951	923.132	799.779	2002.27	1613.84	1221.13	1051.96	0.878883			2.38808			1.50114			2.09884			174|0|0807|CDS|Noc_0154|GI:77163692;InterPro:IPR000051;GeneID:3706187|NC_007484|77163561|hypothetical protein|NC_007484|166595-167374||Nitrosococcus oceani ATCC 19707, complete genome.|2008-10-17|GenBank
Noc_0154080700000174	BLOCK3	640.874	612.944	839.266	669.857	1705.26	1249.06	1028.38	905.902	0.830826			2.35626			1.54271			1.95764			174|0|0807|CDS|Noc_0154|GI:77163692;InterPro:IPR000051;GeneID:3706187|NC_007484|77163561|hypothetical protein|NC_007484|166595-167374||Nitrosococcus oceani ATCC 19707, complete genome.|2008-10-17|GenBank
Noc_0154080700000174	BLOCK4	545.134	590.925	771.652	806.483	1751.39	1568.9	1029.08	844.699	0.719875			2.92264			1.64937			2.10394			174|0|0807|CDS|Noc_0154|GI:77163692;InterPro:IPR000051;GeneID:3706187|NC_007484|77163561|hypothetical protein|NC_007484|166595-167374||Nitrosococcus oceani ATCC 19707, complete genome.|2008-10-17|GenBank
Noc_0155080700000175	BLOCK1	960.471	895.458	958.743	793.975	1387.34	1130.5	1085.21	1057.39	1.05889	1.02592	0.153875	1.35665	1.41141	0.151096	1.15446	1.08864	0.0697835	1.43654	1.43066	0.0546496	175|0|0807|CDS|Noc_0155|GI:77163693;InterPro:IPR001865;GeneID:3706188|NC_007484|77163561|hypothetical protein|NC_007484|167427-167924||Nitrosococcus oceani ATCC 19707, complete genome.|2008-10-17|GenBank
Noc_0155080700000175	BLOCK2	1150.07	1093.09	999.002	825.574	1450.8	1291.69	1216.62	1014.7	1.22941			1.2226			0.994726			1.50308			175|0|0807|CDS|Noc_0155|GI:77163693;InterPro:IPR001865;GeneID:3706188|NC_007484|77163561|hypothetical protein|NC_007484|167427-167924||Nitrosococcus oceani ATCC 19707, complete genome.|2008-10-17|GenBank
Noc_0155080700000175	BLOCK3	1005.33	945.339	1109.96	1080.14	1651.43	1357.73	1193.89	1002.05	0.890673			1.54263			1.12574			1.37398			175|0|0807|CDS|Noc_0155|GI:77163693;InterPro:IPR001865;GeneID:3706188|NC_007484|77163561|hypothetical protein|NC_007484|167427-167924||Nitrosococcus oceani ATCC 19707, complete genome.|2008-10-17|GenBank
Noc_0155080700000175	BLOCK4	1010.05	895.792	1017.88	1043.14	1622.4	1281.64	1036.29	1021.35	0.924706			1.52376			1.07965			1.40903			175|0|0807|CDS|Noc_0155|GI:77163693;InterPro:IPR001865;GeneID:3706188|NC_007484|77163561|hypothetical protein|NC_007484|167427-167924||Nitrosococcus oceani ATCC 19707, complete genome.|2008-10-17|GenBank
Noc_0156080700000176	BLOCK1	1423.26	1313.76	1125.75	1167.71	856.158	652.027	833.237	852.139	1.1934	1.22543	0.0947851	0.551032	0.529382	0.03193	0.615771	0.593766	0.03018	0.657602	0.646525	0.0146543	176|0|0807|CDS|Noc_0156|GI:77163694;InterPro:IPR001100;InterPro:IPR001327;InterPro:IPR003953;InterPro:IPR004792;InterPro:IPR006076;GeneID:3706189|NC_007484|77163561|hypothetical protein|NC_007484|168016-169194||Nitrosococcus oceani ATCC 19707, complete genome.|2008-10-17|GenBank
Noc_0156080700000176	BLOCK2	1119.24	1308.4	1025.9	969.958	767.264	505.537	632.792	847.927	1.21634			0.524297			0.609943			0.637721			176|0|0807|CDS|Noc_0156|GI:77163694;InterPro:IPR001100;InterPro:IPR001327;InterPro:IPR003953;InterPro:IPR004792;InterPro:IPR006076;GeneID:3706189|NC_007484|77163561|hypothetical protein|NC_007484|168016-169194||Nitrosococcus oceani ATCC 19707, complete genome.|2008-10-17|GenBank
Noc_0156080700000176	BLOCK3	1143.86	1049.15	1037.72	895.831	727.638	491.531	616.059	699.202	1.13419			0.555933			0.59975			0.630532			176|0|0807|CDS|Noc_0156|GI:77163694;InterPro:IPR001100;InterPro:IPR001327;InterPro:IPR003953;InterPro:IPR004792;InterPro:IPR006076;GeneID:3706189|NC_007484|77163561|hypothetical protein|NC_007484|168016-169194||Nitrosococcus oceani ATCC 19707, complete genome.|2008-10-17|GenBank
Noc_0156080700000176	BLOCK4	1328.79	1281.78	1087.41	835.254	758.698	510.732	601.971	832.795	1.35779			0.486265			0.549598			0.660246			176|0|0807|CDS|Noc_0156|GI:77163694;InterPro:IPR001100;InterPro:IPR001327;InterPro:IPR003953;InterPro:IPR004792;InterPro:IPR006076;GeneID:3706189|NC_007484|77163561|hypothetical protein|NC_007484|168016-169194||Nitrosococcus oceani ATCC 19707, complete genome.|2008-10-17|GenBank
Noc_0157080700000177	BLOCK1	14866.2	14941.3	13554.8	10406.2	739.514	1472.86	7279.19	6791.13	1.244	1.3583	0.105641	0.0742221	0.0748653	0.000979281	0.472039	0.450138	0.0162961	0.0923325	0.101753	0.00904306	177|0|0807|CDS|Noc_0157|GI:77163695;InterPro:IPR004254;InterPro:IPR005744;GeneID:3706190|NC_007484|77163561|HylII|NC_007484|169291-169908||Nitrosococcus oceani ATCC 19707, complete genome.|2008-10-17|GenBank
Noc_0157080700000177	BLOCK2	16143	14594.4	12276.8	9933.34	785.18	1541.43	7282.33	6065.67	1.38393			0.0756933			0.43426			0.104755			177|0|0807|CDS|Noc_0157|GI:77163695;InterPro:IPR004254;InterPro:IPR005744;GeneID:3706190|NC_007484|77163561|HylII|NC_007484|169291-169908||Nitrosococcus oceani ATCC 19707, complete genome.|2008-10-17|GenBank
Noc_0157080700000177	BLOCK3	14341.8	16296.2	10943.3	9597.13	705.299	1614.34	7098.02	6452.88	1.4916			0.0757111			0.44229			0.11293			177|0|0807|CDS|Noc_0157|GI:77163695;InterPro:IPR004254;InterPro:IPR005744;GeneID:3706190|NC_007484|77163561|HylII|NC_007484|169291-169908||Nitrosococcus oceani ATCC 19707, complete genome.|2008-10-17|GenBank
Noc_0157080700000177	BLOCK4	13725.5	15800.9	13032.5	9443.69	843.202	1336.87	7215.68	6129.19	1.31367			0.0738347			0.451964			0.0969947			177|0|0807|CDS|Noc_0157|GI:77163695;InterPro:IPR004254;InterPro:IPR005744;GeneID:3706190|NC_007484|77163561|HylII|NC_007484|169291-169908||Nitrosococcus oceani ATCC 19707, complete genome.|2008-10-17|GenBank
Noc_0158080700000178	BLOCK1	2600.92	2741.83	1403.32	1444.9	1096.62	816.017	771.188	1153.56	1.87582	1.61831	0.258327	0.357987	0.38366	0.0278131	0.360254	0.413344	0.0477434	0.671519	0.616485	0.0678104	178|0|0807|CDS|Noc_0158|GI:77163696;GeneID:3706191|NC_007484|77163561|hypothetical protein|NC_007484|170569-172110||Nitrosococcus oceani ATCC 19707, complete genome.|2008-10-17|GenBank
Noc_0158080700000178	BLOCK2	2644.42	2514.5	1806.24	1700.9	1142.79	792.798	1017.62	1234.48	1.47097			0.375193			0.436545			0.5519			178|0|0807|CDS|Noc_0158|GI:77163696;GeneID:3706191|NC_007484|77163561|hypothetical protein|NC_007484|170569-172110||Nitrosococcus oceani ATCC 19707, complete genome.|2008-10-17|GenBank
Noc_0158080700000178	BLOCK3	3182.3	2675.91	1815.41	1450.84	1235.18	980.919	1037.3	1243.5	1.79356			0.37829			0.389334			0.678484			178|0|0807|CDS|Noc_0158|GI:77163696;GeneID:3706191|NC_007484|77163561|hypothetical protein|NC_007484|170569-172110||Nitrosococcus oceani ATCC 19707, complete genome.|2008-10-17|GenBank
Noc_0158080700000178	BLOCK4	2512.94	2657.53	1958.54	1920.63	1290.09	897.908	1079.76	1336.11	1.33288			0.423171			0.467242			0.564036			178|0|0807|CDS|Noc_0158|GI:77163696;GeneID:3706191|NC_007484|77163561|hypothetical protein|NC_007484|170569-172110||Nitrosococcus oceani ATCC 19707, complete genome.|2008-10-17|GenBank
Noc_0159080700000179	BLOCK1	2666.67	2821.28	2692.14	2110.59	1292.61	1039.45	1930.31	1679.33	1.14267	1.16611	0.0825416	0.424942	0.438298	0.0251809	0.65774	0.638278	0.0314498	0.485569	0.510612	0.037772	179|0|0807|CDS|Noc_0159|GI:77163697;InterPro:IPR006153;GeneID:3706192|NC_007484|77163561|Sodium/hydrogen exchanger|NC_007484|172387-173655||Nitrosococcus oceani ATCC 19707, complete genome.|2008-10-17|GenBank
Noc_0159080700000179	BLOCK2	2829.27	3016.76	2524.97	2741.64	1483.26	1297.23	2147.51	1735.68	1.11002			0.475621			0.664244			0.527947			179|0|0807|CDS|Noc_0159|GI:77163697;InterPro:IPR006153;GeneID:3706192|NC_007484|77163561|Sodium/hydrogen exchanger|NC_007484|172387-173655||Nitrosococcus oceani ATCC 19707, complete genome.|2008-10-17|GenBank
Noc_0159080700000179	BLOCK3	3379.42	3247.19	2811.82	3086.51	1465.62	1328.45	2276.12	1942.17	1.12347			0.421644			0.636568			0.473706			179|0|0807|CDS|Noc_0159|GI:77163697;InterPro:IPR006153;GeneID:3706192|NC_007484|77163561|Sodium/hydrogen exchanger|NC_007484|172387-173655||Nitrosococcus oceani ATCC 19707, complete genome.|2008-10-17|GenBank
Noc_0159080700000179	BLOCK4	3299	3119.73	2693.01	2289.39	1491.85	1274.52	2002.52	1813.79	1.28828			0.430983			0.594559			0.555227			179|0|0807|CDS|Noc_0159|GI:77163697;InterPro:IPR006153;GeneID:3706192|NC_007484|77163561|Sodium/hydrogen exchanger|NC_007484|172387-173655||Nitrosococcus oceani ATCC 19707, complete genome.|2008-10-17|GenBank
Noc_0160080700000180	BLOCK1	6808.73	7583.12	7294.35	7163.57	4023.05	3466.31	6476.78	7573.39	0.99543	1.06211	0.0848496	0.52039	0.524637	0.0390825	0.97626	0.934136	0.0919833	0.518011	0.555749	0.0372904	180|0|0807|CDS|Noc_0160|GI:77163698;REBASE:NocAORF160P;GeneID:3706193|NC_007484|77163561|type I site-specific restriction-modification system, R subunit (helicase)|NC_007484|173812-176919||Nitrosococcus oceani ATCC 19707, complete genome.|2008-10-17|GenBank
Noc_0160080700000180	BLOCK2	6527.22	6897.79	6851.19	6129.51	3693.86	4069.99	6134.45	7860.46	1.03423			0.578312			1.04245			0.598107			180|0|0807|CDS|Noc_0160|GI:77163698;REBASE:NocAORF160P;GeneID:3706193|NC_007484|77163561|type I site-specific restriction-modification system, R subunit (helicase)|NC_007484|173812-176919||Nitrosococcus oceani ATCC 19707, complete genome.|2008-10-17|GenBank
Noc_0160080700000180	BLOCK3	8425.52	7244.35	7409.42	5796.94	4061.89	3533.74	5985.13	7736.26	1.18654			0.484729			0.875654			0.57515			180|0|0807|CDS|Noc_0160|GI:77163698;REBASE:NocAORF160P;GeneID:3706193|NC_007484|77163561|type I site-specific restriction-modification system, R subunit (helicase)|NC_007484|173812-176919||Nitrosococcus oceani ATCC 19707, complete genome.|2008-10-17|GenBank
Noc_0160080700000180	BLOCK4	7888.83	7759.23	7807.32	7351.94	4150.1	3910.51	6086.57	7091.9	1.03224			0.515119			0.842179			0.531728			180|0|0807|CDS|Noc_0160|GI:77163698;REBASE:NocAORF160P;GeneID:3706193|NC_007484|77163561|type I site-specific restriction-modification system, R subunit (helicase)|NC_007484|173812-176919||Nitrosococcus oceani ATCC 19707, complete genome.|2008-10-17|GenBank
Noc_0161080700000181	BLOCK1	2920.34	2273.8	2231.98	2667.3	4584.51	4104.02	2996.07	3649.81	1.06018	0.979451	0.0833013	1.67276	1.79084	0.182282	1.2795	1.21656	0.101258	1.77343	1.74592	0.116971	181|0|0807|CDS|Noc_0161|GI:77163699;InterPro:IPR007036;GeneID:3706194|NC_007484|77163561|succinylglutamate desuccinylase/aspartoacylase|NC_007484|176949-178229||Nitrosococcus oceani ATCC 19707, complete genome.|2008-10-17|GenBank
Noc_0161080700000181	BLOCK2	2894	2891.64	2452.12	3104.5	5081.38	4844.64	2912.43	3336.83	1.04122			1.71563			1.08013			1.78634			181|0|0807|CDS|Noc_0161|GI:77163699;InterPro:IPR007036;GeneID:3706194|NC_007484|77163561|succinylglutamate desuccinylase/aspartoacylase|NC_007484|176949-178229||Nitrosococcus oceani ATCC 19707, complete genome.|2008-10-17|GenBank
Noc_0161080700000181	BLOCK3	2785.22	2793.87	2643.96	3413.13	5036.31	4516.59	3272.63	4011.86	0.921086			1.71227			1.30568			1.57714			181|0|0807|CDS|Noc_0161|GI:77163699;InterPro:IPR007036;GeneID:3706194|NC_007484|77163561|succinylglutamate desuccinylase/aspartoacylase|NC_007484|176949-178229||Nitrosococcus oceani ATCC 19707, complete genome.|2008-10-17|GenBank
Noc_0161080700000181	BLOCK4	2523.62	2190.46	2225.16	3040.1	4642.78	5080.95	2541.37	3119.85	0.895319			2.0627			1.20092			1.84677			181|0|0807|CDS|Noc_0161|GI:77163699;InterPro:IPR007036;GeneID:3706194|NC_007484|77163561|succinylglutamate desuccinylase/aspartoacylase|NC_007484|176949-178229||Nitrosococcus oceani ATCC 19707, complete genome.|2008-10-17|GenBank
Noc_0162080700000182	BLOCK1	2494.17	2662.14	3461.21	3274.07	4230.71	3804.73	4057.15	4820.89	0.765569	0.761976	0.058142	1.55837	1.77141	0.211141	1.72178	1.78533	0.128781	1.19304	1.34293	0.103347	182|0|0807|CDS|Noc_0162|GI:77163700;GeneID:3706195|NC_007484|77163561|hypothetical protein|NC_007484|179093-179476||Nitrosococcus oceani ATCC 19707, complete genome.|2008-10-17|GenBank
Noc_0162080700000182	BLOCK2	2199.79	2195.74	2812.15	2821.92	3783.25	3856.25	3616.97	3919.59	0.78017			1.73802			1.7146			1.35595			182|0|0807|CDS|Noc_0162|GI:77163700;GeneID:3706195|NC_007484|77163561|hypothetical protein|NC_007484|179093-179476||Nitrosococcus oceani ATCC 19707, complete genome.|2008-10-17|GenBank
Noc_0162080700000182	BLOCK3	1448.86	1993.15	2991.67	2055.67	3622.38	3479.39	3012.97	3796.57	0.681944			2.06326			1.97836			1.40703			182|0|0807|CDS|Noc_0162|GI:77163700;GeneID:3706195|NC_007484|77163561|hypothetical protein|NC_007484|179093-179476||Nitrosococcus oceani ATCC 19707, complete genome.|2008-10-17|GenBank
Noc_0162080700000182	BLOCK4	2175.57	2191.63	2667.32	2657.1	3798.3	3739.51	3698.76	3841.61	0.820221			1.726			1.72659			1.4157			182|0|0807|CDS|Noc_0162|GI:77163700;GeneID:3706195|NC_007484|77163561|hypothetical protein|NC_007484|179093-179476||Nitrosococcus oceani ATCC 19707, complete genome.|2008-10-17|GenBank
Noc_0163080700000183	BLOCK1	8433.86	9607.58	9466.69	7968.34	4311.23	4198.66	6854.01	6808.69	1.03478	1.08965	0.0761873	0.471686	0.481355	0.0501206	0.757295	0.706234	0.0908424	0.488092	0.522709	0.0404174	183|0|0807|CDS|Noc_0163|GI:77163701;GeneID:3706196|NC_007484|77163561|hypothetical protein|NC_007484|179480-179779||Nitrosococcus oceani ATCC 19707, complete genome.|2008-10-17|GenBank
Noc_0163080700000183	BLOCK2	7123.2	8163.65	8444.02	6458.73	4398.91	4073.15	6257.15	6082.74	1.02577			0.554206			0.807223			0.56849			183|0|0807|CDS|Noc_0163|GI:77163701;GeneID:3706196|NC_007484|77163561|hypothetical protein|NC_007484|179480-179779||Nitrosococcus oceani ATCC 19707, complete genome.|2008-10-17|GenBank
Noc_0163080700000183	BLOCK3	10280.6	10580.5	9473.86	9344.12	4897.29	4311.11	6274.3	7164.5	1.10857			0.441414			0.644202			0.48934			183|0|0807|CDS|Noc_0163|GI:77163701;GeneID:3706196|NC_007484|77163561|hypothetical protein|NC_007484|179480-179779||Nitrosococcus oceani ATCC 19707, complete genome.|2008-10-17|GenBank
Noc_0163080700000183	BLOCK4	11441.4	11358.7	9198.29	9969.99	5190.48	5254.57	7108.36	6941.47	1.18947			0.458113			0.616217			0.544913			183|0|0807|CDS|Noc_0163|GI:77163701;GeneID:3706196|NC_007484|77163561|hypothetical protein|NC_007484|179480-179779||Nitrosococcus oceani ATCC 19707, complete genome.|2008-10-17|GenBank
Noc_0164080700000184	BLOCK1	7282.55	6759.19	4949.46	5081.04	2498.62	1942.85	6788.81	6798.39	1.3999	1.31377	0.102332	0.316305	0.334302	0.0186398	0.967629	0.999629	0.0736616	0.442796	0.437851	0.0142456	184|0|0807|CDS|Noc_0164|GI:77163702;InterPro:IPR003088;InterPro:IPR004923;GeneID:3706197|NC_007484|77163561|high-affinity Fe2+/Pb2+ permease|NC_007484|180399-182360||Nitrosococcus oceani ATCC 19707, complete genome.|2008-10-17|GenBank
Noc_0164080700000184	BLOCK2	6288.35	6353.36	5135.92	4794.13	2311.01	1911.02	5865.57	7041.66	1.27308			0.333977			1.021			0.425177			184|0|0807|CDS|Noc_0164|GI:77163702;InterPro:IPR003088;InterPro:IPR004923;GeneID:3706197|NC_007484|77163561|high-affinity Fe2+/Pb2+ permease|NC_007484|180399-182360||Nitrosococcus oceani ATCC 19707, complete genome.|2008-10-17|GenBank
Noc_0164080700000184	BLOCK3	7592.12	6732.15	5021.89	5251.8	2471.77	2210.45	5443.26	7722.04	1.39427			0.326873			0.919091			0.455749			184|0|0807|CDS|Noc_0164|GI:77163702;InterPro:IPR003088;InterPro:IPR004923;GeneID:3706197|NC_007484|77163561|high-affinity Fe2+/Pb2+ permease|NC_007484|180399-182360||Nitrosococcus oceani ATCC 19707, complete genome.|2008-10-17|GenBank
Noc_0164080700000184	BLOCK4	5410.9	6030.21	4954.85	4677.07	2303.66	1815.75	5658.38	6821.5	1.18783			0.360053			1.09079			0.427683			184|0|0807|CDS|Noc_0164|GI:77163702;InterPro:IPR003088;InterPro:IPR004923;GeneID:3706197|NC_007484|77163561|high-affinity Fe2+/Pb2+ permease|NC_007484|180399-182360||Nitrosococcus oceani ATCC 19707, complete genome.|2008-10-17|GenBank
Noc_0165080700000185	BLOCK1	267.485	267.389	247.319	265.771	305.563	284.441	263.101	289.666	1.04246	1.03115	0.0324116	1.10307	1.08986	0.0348449	1.03345	1.05289	0.0157448	1.1499	1.12379	0.0487211	185|0|0807|CDS|Noc_0165|GI:77163703;GeneID:3706198|NC_007484|77163561|hypothetical protein|NC_007484|183535-183948||Nitrosococcus oceani ATCC 19707, complete genome.|2008-10-17|GenBank
Noc_0165080700000185	BLOCK2	249.859	254.114	237.391	260.521	301.526	268.797	265.05	274.801	1.01217			1.13165			1.07119			1.14543			185|0|0807|CDS|Noc_0165|GI:77163703;GeneID:3706198|NC_007484|77163561|hypothetical protein|NC_007484|183535-183948||Nitrosococcus oceani ATCC 19707, complete genome.|2008-10-17|GenBank
Noc_0165080700000185	BLOCK3	257.505	260.163	258.264	260.079	284.188	260.468	270.051	277.305	0.998699			1.05213			1.05735			1.05076			185|0|0807|CDS|Noc_0165|GI:77163703;GeneID:3706198|NC_007484|77163561|hypothetical protein|NC_007484|183535-183948||Nitrosococcus oceani ATCC 19707, complete genome.|2008-10-17|GenBank
Noc_0165080700000185	BLOCK4	276.558	278.48	254.614	263.493	314.806	280.526	277.361	305.186	1.07128			1.0726			1.04956			1.14905			185|0|0807|CDS|Noc_0165|GI:77163703;GeneID:3706198|NC_007484|77163561|hypothetical protein|NC_007484|183535-183948||Nitrosococcus oceani ATCC 19707, complete genome.|2008-10-17|GenBank
Noc_0166080700000186	BLOCK1	3615.12	4011.3	2366.03	2928.21	880.795	1103.44	2121.15	2987.65	1.44051	1.41987	0.0881555	0.260179	0.270724	0.0163836	0.669882	0.728819	0.0588589	0.374792	0.383708	0.0210675	186|0|0807|CDS|Noc_0166|GI:77163704;InterPro:IPR001440;InterPro:IPR002151;InterPro:IPR011716;InterPro:IPR011717;GeneID:3706199|NC_007484|77163561|TPR repeat-containing protein|NC_007484|183948-185312||Nitrosococcus oceani ATCC 19707, complete genome.|2008-10-17|GenBank
Noc_0166080700000186	BLOCK2	3650.47	3399.77	2260.38	2556.57	1004	994.795	1954.63	2898.64	1.46363			0.283507			0.688385			0.41495			186|0|0807|CDS|Noc_0166|GI:77163704;InterPro:IPR001440;InterPro:IPR002151;InterPro:IPR011716;InterPro:IPR011717;GeneID:3706199|NC_007484|77163561|TPR repeat-containing protein|NC_007484|183948-185312||Nitrosococcus oceani ATCC 19707, complete genome.|2008-10-17|GenBank
Noc_0166080700000186	BLOCK3	3816.83	4038.28	2632.85	2657.18	1032.65	957.472	2369.08	3642.65	1.48489			0.253355			0.765327			0.376203			186|0|0807|CDS|Noc_0166|GI:77163704;InterPro:IPR001440;InterPro:IPR002151;InterPro:IPR011716;InterPro:IPR011717;GeneID:3706199|NC_007484|77163561|TPR repeat-containing protein|NC_007484|183948-185312||Nitrosococcus oceani ATCC 19707, complete genome.|2008-10-17|GenBank
Noc_0166080700000186	BLOCK4	3281.86	3098.66	2405.21	2539.15	861.557	962.351	2134.91	2916.43	1.29046			0.285856			0.791682			0.368887			186|0|0807|CDS|Noc_0166|GI:77163704;InterPro:IPR001440;InterPro:IPR002151;InterPro:IPR011716;InterPro:IPR011717;GeneID:3706199|NC_007484|77163561|TPR repeat-containing protein|NC_007484|183948-185312||Nitrosococcus oceani ATCC 19707, complete genome.|2008-10-17|GenBank
Noc_0167080700000187	BLOCK1	365.546	385.952	338.986	426.471	436.882	349.875	325.092	475.335	0.981763	1.02924	0.0344966	1.04692	1.03553	0.0310056	1.06511	1.11764	0.0388116	1.02783	1.06578	0.0477299	187|0|0807|CDS|Noc_0167|GI:77163705;InterPro:IPR001387;GeneID:3706200|NC_007484|77163561|XRE family transcriptional regulator|NC_007484|185695-185955||Nitrosococcus oceani ATCC 19707, complete genome.|2008-10-17|GenBank
Noc_0167080700000187	BLOCK2	355.667	382.969	338.555	378.681	407.503	359.611	325.978	502.432	1.02984			1.03855			1.12154			1.06954			187|0|0807|CDS|Noc_0167|GI:77163705;InterPro:IPR001387;GeneID:3706200|NC_007484|77163561|XRE family transcriptional regulator|NC_007484|185695-185955||Nitrosococcus oceani ATCC 19707, complete genome.|2008-10-17|GenBank
Noc_0167080700000187	BLOCK3	306.959	384.936	311.476	339.357	410.184	326.456	300.589	501.118	1.06309			1.06467			1.15871			1.13184			187|0|0807|CDS|Noc_0167|GI:77163705;InterPro:IPR001387;GeneID:3706200|NC_007484|77163561|XRE family transcriptional regulator|NC_007484|185695-185955||Nitrosococcus oceani ATCC 19707, complete genome.|2008-10-17|GenBank
Noc_0167080700000187	BLOCK4	320.298	430.849	327.795	392.892	413.589	331.539	320.979	524.223	1.04227			0.991987			1.12521			1.03391			187|0|0807|CDS|Noc_0167|GI:77163705;InterPro:IPR001387;GeneID:3706200|NC_007484|77163561|XRE family transcriptional regulator|NC_007484|185695-185955||Nitrosococcus oceani ATCC 19707, complete genome.|2008-10-17|GenBank
Noc_0168080700000188	BLOCK1	4915.2	6002.13	4538.76	4713.03	1356.22	1799.25	3219.17	3634.79	1.18002	1.16339	0.10036	0.289033	0.294783	0.0163057	0.627806	0.642539	0.046766	0.341066	0.341869	0.0149797	188|0|0807|CDS|Noc_0168|GI:77163706;InterPro:IPR005357;GeneID:3706201|NC_007484|77163561|hypothetical protein|NC_007484|186527-186745||Nitrosococcus oceani ATCC 19707, complete genome.|2008-10-17|GenBank
Noc_0168080700000188	BLOCK2	4813.64	5923.36	4685.68	5416.84	1550.61	1861.6	3661.13	3780.54	1.0628			0.317799			0.693086			0.337758			188|0|0807|CDS|Noc_0168|GI:77163706;InterPro:IPR005357;GeneID:3706201|NC_007484|77163561|hypothetical protein|NC_007484|186527-186745||Nitrosococcus oceani ATCC 19707, complete genome.|2008-10-17|GenBank
Noc_0168080700000188	BLOCK3	4272.58	5610.56	3948.21	4914.77	1285.35	1607.42	3133.61	3431.8	1.1151			0.292697			0.664304			0.326387			188|0|0807|CDS|Noc_0168|GI:77163706;InterPro:IPR005357;GeneID:3706201|NC_007484|77163561|hypothetical protein|NC_007484|186527-186745||Nitrosococcus oceani ATCC 19707, complete genome.|2008-10-17|GenBank
Noc_0168080700000188	BLOCK4	5302.5	6474.78	4372.49	4717.42	1496.86	1796.08	3133	3756.24	1.29564			0.279602			0.58496			0.362264			188|0|0807|CDS|Noc_0168|GI:77163706;InterPro:IPR005357;GeneID:3706201|NC_007484|77163561|hypothetical protein|NC_007484|186527-186745||Nitrosococcus oceani ATCC 19707, complete genome.|2008-10-17|GenBank
Noc_0169080700000189	BLOCK1	1166.67	1135.92	1034.6	1013.34	632.32	699.222	684.824	830.066	1.12435	1.19236	0.0788485	0.578279	0.61455	0.0307564	0.657905	0.653124	0.0108875	0.650187	0.733539	0.0715215	189|0|0807|CDS|Noc_0169|GI:77163707;InterPro:IPR000836;InterPro:IPR002375;InterPro:IPR005764;GeneID:3706202|NC_007484|77163561|adenine phosphoribosyltransferase|NC_007484|186815-187459|catalyzes a salvage reaction resulting in the formation of AMP which is metabolically less costly than a de novo synthesis|Nitrosococcus oceani ATCC 19707, complete genome.|2008-10-17|GenBank
Noc_0169080700000189	BLOCK2	1061.33	1222.19	930.572	925.481	647.52	843.27	702.05	786.23	1.23031			0.652848			0.651748			0.803204			189|0|0807|CDS|Noc_0169|GI:77163707;InterPro:IPR000836;InterPro:IPR002375;InterPro:IPR005764;GeneID:3706202|NC_007484|77163561|adenine phosphoribosyltransferase|NC_007484|186815-187459|catalyzes a salvage reaction resulting in the formation of AMP which is metabolically less costly than a de novo synthesis|Nitrosococcus oceani ATCC 19707, complete genome.|2008-10-17|GenBank
Noc_0169080700000189	BLOCK3	1118.01	1013	1000.03	886.639	656.398	662.08	692.399	722.955	1.12951			0.61871			0.66417			0.69884			189|0|0807|CDS|Noc_0169|GI:77163707;InterPro:IPR000836;InterPro:IPR002375;InterPro:IPR005764;GeneID:3706202|NC_007484|77163561|adenine phosphoribosyltransferase|NC_007484|186815-187459|catalyzes a salvage reaction resulting in the formation of AMP which is metabolically less costly than a de novo synthesis|Nitrosococcus oceani ATCC 19707, complete genome.|2008-10-17|GenBank
Noc_0169080700000189	BLOCK4	1246.52	1323.19	1138.25	861.077	749.138	814.185	776.55	864.657	1.28529			0.608365			0.638673			0.781923			189|0|0807|CDS|Noc_0169|GI:77163707;InterPro:IPR000836;InterPro:IPR002375;InterPro:IPR005764;GeneID:3706202|NC_007484|77163561|adenine phosphoribosyltransferase|NC_007484|186815-187459|catalyzes a salvage reaction resulting in the formation of AMP which is metabolically less costly than a de novo synthesis|Nitrosococcus oceani ATCC 19707, complete genome.|2008-10-17|GenBank
Noc_0170080700000190	BLOCK1	3318.14	2861.84	2603.14	2916.13	1897.11	1835.16	2634.29	2149.26	1.11971	1.09143	0.123118	0.60393	0.618688	0.0250518	0.77404	0.737033	0.0470522	0.676226	0.673855	0.0661433	190|0|0807|CDS|Noc_0170|GI:77163708;GeneID:3706203|NC_007484|77163561|hypothetical protein|NC_007484|187731-188318||Nitrosococcus oceani ATCC 19707, complete genome.|2008-10-17|GenBank
Noc_0170080700000190	BLOCK2	2817.7	2651.1	2513.36	2070.82	1560.88	1889.88	1878.2	1775.84	1.19297			0.630989			0.668162			0.752753			190|0|0807|CDS|Noc_0170|GI:77163708;GeneID:3706203|NC_007484|77163561|hypothetical protein|NC_007484|187731-188318||Nitrosococcus oceani ATCC 19707, complete genome.|2008-10-17|GenBank
Noc_0170080700000190	BLOCK3	3002.94	2870.61	2678.95	2471.57	1881.63	1598.07	2256.9	2184.83	1.14038			0.592434			0.756226			0.675601			190|0|0807|CDS|Noc_0170|GI:77163708;GeneID:3706203|NC_007484|77163561|hypothetical protein|NC_007484|187731-188318||Nitrosococcus oceani ATCC 19707, complete genome.|2008-10-17|GenBank
Noc_0170080700000190	BLOCK4	2368.06	3304.42	3286.35	2929.15	1787.82	1884.55	2266.55	1986.15	0.912637			0.6474			0.749705			0.590841			190|0|0807|CDS|Noc_0170|GI:77163708;GeneID:3706203|NC_007484|77163561|hypothetical protein|NC_007484|187731-188318||Nitrosococcus oceani ATCC 19707, complete genome.|2008-10-17|GenBank
Noc_0171080700000191	BLOCK1	2560.81	2271.68	2651.06	2317.75	3811.19	2736.97	2303.59	2481.43	0.972565	1.02137	0.0756383	1.35503	1.40968	0.0697041	0.990177	1.03052	0.0511263	1.31785	1.43824	0.100139	191|0|0807|CDS|Noc_0171|GI:77163709;InterPro:IPR002205;InterPro:IPR005743;InterPro:IPR006691;GeneID:3706204|NC_007484|77163561|DNA gyrase, subunit A|NC_007484|188607-191147||Nitrosococcus oceani ATCC 19707, complete genome.|2008-10-17|GenBank
Noc_0171080700000191	BLOCK2	2729.85	2671.53	3049.69	2596.47	4569.27	3596.44	2558.32	2790.4	0.956648			1.51178			0.990251			1.44624			191|0|0807|CDS|Noc_0171|GI:77163709;InterPro:IPR002205;InterPro:IPR005743;InterPro:IPR006691;GeneID:3706204|NC_007484|77163561|DNA gyrase, subunit A|NC_007484|188607-191147||Nitrosococcus oceani ATCC 19707, complete genome.|2008-10-17|GenBank
Noc_0171080700000191	BLOCK3	3020.67	2478.8	2980.14	2345.81	4125.33	3472.53	2937.7	2808.73	1.03258			1.38156			1.04491			1.42657			191|0|0807|CDS|Noc_0171|GI:77163709;InterPro:IPR002205;InterPro:IPR005743;InterPro:IPR006691;GeneID:3706204|NC_007484|77163561|DNA gyrase, subunit A|NC_007484|188607-191147||Nitrosococcus oceani ATCC 19707, complete genome.|2008-10-17|GenBank
Noc_0171080700000191	BLOCK4	2823.73	2350.75	2211.46	2393.49	3998.1	3196.2	3087.8	2587.28	1.12368			1.39034			1.09674			1.5623			191|0|0807|CDS|Noc_0171|GI:77163709;InterPro:IPR002205;InterPro:IPR005743;InterPro:IPR006691;GeneID:3706204|NC_007484|77163561|DNA gyrase, subunit A|NC_007484|188607-191147||Nitrosococcus oceani ATCC 19707, complete genome.|2008-10-17|GenBank
Noc_0172080700000192	BLOCK1	3321.32	3195.36	4112.58	4553.08	7463.12	7223.99	6966.88	6930.19	0.752011	0.703895	0.0506326	2.25377	2.37862	0.196957	2.13254	2.16073	0.125201	1.69486	1.6672	0.042273	192|0|0807|CDS|Noc_0172|GI:77163710;InterPro:IPR000192;InterPro:IPR003248;GeneID:3706205|NC_007484|77163561|phosphoserine aminotransferase|NC_007484|191189-192271|catalyzes the formation of 3-phosphonooxypyruvate and glutamate from O-phospho-L-serine and 2-oxoglutarate; required both in major phosphorylated pathway of serine biosynthesis and in the biosynthesis of pyridoxine|Nitrosococcus oceani …
Noc_0172080700000192	BLOCK2	2854.95	3277.77	4204.08	4963.19	7918.05	7091.32	6613.55	6522.66	0.66898			2.44743			2.14199			1.63728			192|0|0807|CDS|Noc_0172|GI:77163710;InterPro:IPR000192;InterPro:IPR003248;GeneID:3706205|NC_007484|77163561|phosphoserine aminotransferase|NC_007484|191189-192271|catalyzes the formation of 3-phosphonooxypyruvate and glutamate from O-phospho-L-serine and 2-oxoglutarate; required both in major phosphorylated pathway of serine biosynthesis and in the biosynthesis of pyridoxine|Nitrosococcus oceani …
Noc_0172080700000192	BLOCK3	3231.52	2082.36	4034.64	4113.16	7908.86	6034.72	6870.11	5531.52	0.652186			2.62399			2.33382			1.71133			192|0|0807|CDS|Noc_0172|GI:77163710;InterPro:IPR000192;InterPro:IPR003248;GeneID:3706205|NC_007484|77163561|phosphoserine aminotransferase|NC_007484|191189-192271|catalyzes the formation of 3-phosphonooxypyruvate and glutamate from O-phospho-L-serine and 2-oxoglutarate; required both in major phosphorylated pathway of serine biosynthesis and in the biosynthesis of pyridoxine|Nitrosococcus oceani …
Noc_0172080700000192	BLOCK4	3746.98	3385.24	4372.57	5234.36	8562.39	7052.07	6916.85	7594.04	0.742404			2.18928			2.03455			1.62533			192|0|0807|CDS|Noc_0172|GI:77163710;InterPro:IPR000192;InterPro:IPR003248;GeneID:3706205|NC_007484|77163561|phosphoserine aminotransferase|NC_007484|191189-192271|catalyzes the formation of 3-phosphonooxypyruvate and glutamate from O-phospho-L-serine and 2-oxoglutarate; required both in major phosphorylated pathway of serine biosynthesis and in the biosynthesis of pyridoxine|Nitrosococcus oceani …
Noc_0173080700000193	BLOCK1	2716.77	3076.75	4959.38	6687.29	7871.82	8515.88	7904.37	9071.33	0.497439	0.537318	0.0325057	2.82863	2.94937	0.0816558	2.93012	2.73629	0.143762	1.40707	1.58628	0.131077	193|0|0807|CDS|Noc_0173|GI:77163711;InterPro:IPR000205;InterPro:IPR006139;InterPro:IPR006140;GeneID:3706206|NC_007484|77163561|D-isomer specific 2-hydroxyacid dehydrogenase|NC_007484|192378-193541||Nitrosococcus oceani ATCC 19707, complete genome.|2008-10-17|GenBank
Noc_0173080700000193	BLOCK2	2988.2	2979.29	5070.36	6295.11	9159.23	8748.48	7249.44	9218.89	0.525055			3.00087			2.75967			1.57562			193|0|0807|CDS|Noc_0173|GI:77163711;InterPro:IPR000205;InterPro:IPR006139;InterPro:IPR006140;GeneID:3706206|NC_007484|77163561|D-isomer specific 2-hydroxyacid dehydrogenase|NC_007484|192378-193541||Nitrosococcus oceani ATCC 19707, complete genome.|2008-10-17|GenBank
Noc_0173080700000193	BLOCK3	3186.79	3423.68	5320.21	6291.39	10465.3	9350.88	7110.89	10178.8	0.569299			2.99769			2.6155			1.70659			193|0|0807|CDS|Noc_0173|GI:77163711;InterPro:IPR000205;InterPro:IPR006139;InterPro:IPR006140;GeneID:3706206|NC_007484|77163561|D-isomer specific 2-hydroxyacid dehydrogenase|NC_007484|192378-193541||Nitrosococcus oceani ATCC 19707, complete genome.|2008-10-17|GenBank
Noc_0173080700000193	BLOCK4	3012.02	3117.5	4976.23	6018.89	9227.96	8978.36	7638.98	8542.21	0.557477			2.97027			2.63988			1.65585			193|0|0807|CDS|Noc_0173|GI:77163711;InterPro:IPR000205;InterPro:IPR006139;InterPro:IPR006140;GeneID:3706206|NC_007484|77163561|D-isomer specific 2-hydroxyacid dehydrogenase|NC_007484|192378-193541||Nitrosococcus oceani ATCC 19707, complete genome.|2008-10-17|GenBank
Noc_0174080700000194	BLOCK1	2270.92	2381.27	2524.6	2773.53	3608.07	3593.74	3303.05	3524.64	0.878084	0.879878	0.0290405	1.54804	1.61456	0.127334	1.46763	1.42166	0.0623378	1.35931	1.41819	0.0730652	194|0|0807|CDS|Noc_0174|GI:77163712;InterPro:IPR001086;InterPro:IPR002701;InterPro:IPR002912;InterPro:IPR010957;GeneID:3706207|NC_007484|77163561|chorismate mutase|NC_007484|193581-194666||Nitrosococcus oceani ATCC 19707, complete genome.|2008-10-17|GenBank
Noc_0174080700000194	BLOCK2	2863.82	2378.17	2894.11	2802.71	3916.58	3920.18	3537.93	3736.34	0.92016			1.495			1.38769			1.37564			194|0|0807|CDS|Noc_0174|GI:77163712;InterPro:IPR001086;InterPro:IPR002701;InterPro:IPR002912;InterPro:IPR010957;GeneID:3706207|NC_007484|77163561|chorismate mutase|NC_007484|193581-194666||Nitrosococcus oceani ATCC 19707, complete genome.|2008-10-17|GenBank
Noc_0174080700000194	BLOCK3	2524.66	2201.21	2605.25	2828.79	3873.09	3821.66	3226.39	3159.05	0.869678			1.62822			1.35117			1.41603			194|0|0807|CDS|Noc_0174|GI:77163712;InterPro:IPR001086;InterPro:IPR002701;InterPro:IPR002912;InterPro:IPR010957;GeneID:3706207|NC_007484|77163561|chorismate mutase|NC_007484|193581-194666||Nitrosococcus oceani ATCC 19707, complete genome.|2008-10-17|GenBank
Noc_0174080700000194	BLOCK4	2056.24	1964.74	2405.73	2316	3816.3	3369.2	2895.43	3056.26	0.851591			1.787			1.48016			1.52179			194|0|0807|CDS|Noc_0174|GI:77163712;InterPro:IPR001086;InterPro:IPR002701;InterPro:IPR002912;InterPro:IPR010957;GeneID:3706207|NC_007484|77163561|chorismate mutase|NC_007484|193581-194666||Nitrosococcus oceani ATCC 19707, complete genome.|2008-10-17|GenBank
Noc_0175080700000195	BLOCK1	3921.85	3240.61	3544.6	4150.72	4862.37	5432.17	4359.41	4076.61	0.930756	0.96712	0.0870198	1.43729	1.3962	0.107188	1.17781	1.18534	0.0806945	1.33777	1.34341	0.0296569	195|0|0807|CDS|Noc_0175|GI:77163713;InterPro:IPR001176;InterPro:IPR001412;InterPro:IPR004839;InterPro:IPR005861;GeneID:3706208|NC_007484|77163561|histidinol-phosphate aminotransferase|NC_007484|194683-195795|catalyzes the formation of L-histidinol phosphate from imidazole-acetol phosphate and glutamate in histidine biosynthesis|Nitrosococcus oceani ATCC 19707, complete genome.|2008-10-17|GenBank
Noc_0175080700000195	BLOCK2	3586.38	3433.67	3280.97	3828.88	4785.07	5038.87	3825.98	3934.27	0.987369			1.39941			1.10544			1.38174			195|0|0807|CDS|Noc_0175|GI:77163713;InterPro:IPR001176;InterPro:IPR001412;InterPro:IPR004839;InterPro:IPR005861;GeneID:3706208|NC_007484|77163561|histidinol-phosphate aminotransferase|NC_007484|194683-195795|catalyzes the formation of L-histidinol phosphate from imidazole-acetol phosphate and glutamate in histidine biosynthesis|Nitrosococcus oceani ATCC 19707, complete genome.|2008-10-17|GenBank
Noc_0175080700000195	BLOCK3	3617.31	4114.55	3667.53	3509.59	5048.17	4600.99	4221.4	4755.14	1.07729			1.24797			1.16098			1.34443			195|0|0807|CDS|Noc_0175|GI:77163713;InterPro:IPR001176;InterPro:IPR001412;InterPro:IPR004839;InterPro:IPR005861;GeneID:3706208|NC_007484|77163561|histidinol-phosphate aminotransferase|NC_007484|194683-195795|catalyzes the formation of L-histidinol phosphate from imidazole-acetol phosphate and glutamate in histidine biosynthesis|Nitrosococcus oceani ATCC 19707, complete genome.|2008-10-17|GenBank
Noc_0175080700000195	BLOCK4	3691.08	3005.02	3854.42	3815.26	5011.57	5033.35	4154.15	4531.68	0.873062			1.50011			1.29715			1.30969			195|0|0807|CDS|Noc_0175|GI:77163713;InterPro:IPR001176;InterPro:IPR001412;InterPro:IPR004839;InterPro:IPR005861;GeneID:3706208|NC_007484|77163561|histidinol-phosphate aminotransferase|NC_007484|194683-195795|catalyzes the formation of L-histidinol phosphate from imidazole-acetol phosphate and glutamate in histidine biosynthesis|Nitrosococcus oceani ATCC 19707, complete genome.|2008-10-17|GenBank
Noc_0176080700000196	BLOCK1	6315.68	4993.61	5824.77	6365.46	7321.78	6917.57	6740.48	6236.74	0.927734	0.939118	0.060685	1.25908	1.23447	0.0890179	1.14748	1.12137	0.0494309	1.1681	1.15884	0.10189	196|0|0807|CDS|Noc_0176|GI:77163714;InterPro:IPR003099;InterPro:IPR004455;InterPro:IPR006115;InterPro:IPR011128;GeneID:3706209|NC_007484|77163561|prephenate dehydrogenase|NC_007484|195792-196652||Nitrosococcus oceani ATCC 19707, complete genome.|2008-10-17|GenBank
Noc_0176080700000196	BLOCK2	6037.7	5447.22	5408.27	5803.89	6766.26	6771.39	5867.87	6159.61	1.02433			1.17873			1.04724			1.20741			196|0|0807|CDS|Noc_0176|GI:77163714;InterPro:IPR003099;InterPro:IPR004455;InterPro:IPR006115;InterPro:IPR011128;GeneID:3706209|NC_007484|77163561|prephenate dehydrogenase|NC_007484|195792-196652||Nitrosococcus oceani ATCC 19707, complete genome.|2008-10-17|GenBank
Noc_0176080700000196	BLOCK3	5433.07	4970.94	5080.91	6181.29	7057.9	6976.8	5968.72	5940.12	0.923799			1.34897			1.14464			1.24618			196|0|0807|CDS|Noc_0176|GI:77163714;InterPro:IPR003099;InterPro:IPR004455;InterPro:IPR006115;InterPro:IPR011128;GeneID:3706209|NC_007484|77163561|prephenate dehydrogenase|NC_007484|195792-196652||Nitrosococcus oceani ATCC 19707, complete genome.|2008-10-17|GenBank
Noc_0176080700000196	BLOCK4	6164.27	5878.14	7299.18	6375.88	7465.67	6396.42	6767.58	7034.24	0.880611			1.15111			1.1461			1.01368			196|0|0807|CDS|Noc_0176|GI:77163714;InterPro:IPR003099;InterPro:IPR004455;InterPro:IPR006115;InterPro:IPR011128;GeneID:3706209|NC_007484|77163561|prephenate dehydrogenase|NC_007484|195792-196652||Nitrosococcus oceani ATCC 19707, complete genome.|2008-10-17|GenBank
Noc_0177080700000197	BLOCK1	9075.75	9408.57	7467.25	8384.31	8455.96	8056.21	6089.66	8500.6	1.16609	1.1161	0.0941437	0.893307	0.910559	0.0692082	0.789332	0.843042	0.042218	1.04167	1.01344	0.0733795	197|0|0807|CDS|Noc_0177|GI:77163715;InterPro:IPR001986;InterPro:IPR006264;GeneID:3706210|NC_007484|77163561|3-phosphoshikimate 1-carboxyvinyltransferase|NC_007484|196685-198019|catalyzes the formation of 5-O-(1-carboxyvinyl)-3-phosphoshikimate from phosphoenolpyruvate and 3-phosphoshikimate in tryptophan biosynthesis|Nitrosococcus oceani ATCC 19707, complete genome.|2008-10-17|GenBank
Noc_0177080700000197	BLOCK2	9927.1	8792.53	8454.97	8839.54	8940.52	6876.89	6704.7	8954.72	1.0824			0.844964			0.836524			0.914591			197|0|0807|CDS|Noc_0177|GI:77163715;InterPro:IPR001986;InterPro:IPR006264;GeneID:3706210|NC_007484|77163561|3-phosphoshikimate 1-carboxyvinyltransferase|NC_007484|196685-198019|catalyzes the formation of 5-O-(1-carboxyvinyl)-3-phosphoshikimate from phosphoenolpyruvate and 3-phosphoshikimate in tryptophan biosynthesis|Nitrosococcus oceani ATCC 19707, complete genome.|2008-10-17|GenBank
Noc_0177080700000197	BLOCK3	9413.43	7737.59	7184.6	6934.06	8073	7289.03	6831.96	7845	1.21478			0.895692			0.855749			1.08807			197|0|0807|CDS|Noc_0177|GI:77163715;InterPro:IPR001986;InterPro:IPR006264;GeneID:3706210|NC_007484|77163561|3-phosphoshikimate 1-carboxyvinyltransferase|NC_007484|196685-198019|catalyzes the formation of 5-O-(1-carboxyvinyl)-3-phosphoshikimate from phosphoenolpyruvate and 3-phosphoshikimate in tryptophan biosynthesis|Nitrosococcus oceani ATCC 19707, complete genome.|2008-10-17|GenBank
Noc_0177080700000197	BLOCK4	8525.04	6663.31	7343.37	7827.79	8357.83	6956.15	5867.05	7659.14	1.00113			1.00827			0.890564			1.00941			197|0|0807|CDS|Noc_0177|GI:77163715;InterPro:IPR001986;InterPro:IPR006264;GeneID:3706210|NC_007484|77163561|3-phosphoshikimate 1-carboxyvinyltransferase|NC_007484|196685-198019|catalyzes the formation of 5-O-(1-carboxyvinyl)-3-phosphoshikimate from phosphoenolpyruvate and 3-phosphoshikimate in tryptophan biosynthesis|Nitrosococcus oceani ATCC 19707, complete genome.|2008-10-17|GenBank
Noc_0178080700000198	BLOCK1	3271.12	4030.96	3885.99	4829.21	5962.47	6081.02	4004.99	4329.67	0.837855	0.842284	0.0384639	1.64932	1.70242	0.110185	1.14141	1.10845	0.115509	1.3819	1.431	0.0402369	198|0|0807|CDS|Noc_0178|GI:77163716;InterPro:IPR005834;InterPro:IPR006402;InterPro:IPR006439;GeneID:3706211|NC_007484|77163561|HAD family hydrolase|NC_007484|198046-198738||Nitrosococcus oceani ATCC 19707, complete genome.|2008-10-17|GenBank
Noc_0178080700000198	BLOCK2	3435.21	4017.5	4046.01	4304.19	6544.65	5270.94	3152.11	3981.05	0.892518			1.58541			0.957123			1.41501			198|0|0807|CDS|Noc_0178|GI:77163716;InterPro:IPR005834;InterPro:IPR006402;InterPro:IPR006439;GeneID:3706211|NC_007484|77163561|HAD family hydrolase|NC_007484|198046-198738||Nitrosococcus oceani ATCC 19707, complete genome.|2008-10-17|GenBank
Noc_0178080700000198	BLOCK3	3266.75	3638.16	4093.72	4550.28	6584.47	6118.15	4044.12	4482.4	0.798811			1.83965			1.23485			1.46953			198|0|0807|CDS|Noc_0178|GI:77163716;InterPro:IPR005834;InterPro:IPR006402;InterPro:IPR006439;GeneID:3706211|NC_007484|77163561|HAD family hydrolase|NC_007484|198046-198738||Nitrosococcus oceani ATCC 19707, complete genome.|2008-10-17|GenBank
Noc_0178080700000198	BLOCK4	3326.97	4326.28	4173.29	4938.24	7423.74	5856.85	3884.86	4536.85	0.839951			1.73529			1.10041			1.45756			198|0|0807|CDS|Noc_0178|GI:77163716;InterPro:IPR005834;InterPro:IPR006402;InterPro:IPR006439;GeneID:3706211|NC_007484|77163561|HAD family hydrolase|NC_007484|198046-198738||Nitrosococcus oceani ATCC 19707, complete genome.|2008-10-17|GenBank
Noc_0179080700000199	BLOCK1	3118.03	2883.5	2618.52	3707.85	5882.33	4488.18	2852.31	2996.37	0.948653	0.880207	0.0480735	1.72798	1.73478	0.0237497	0.974532	1.04003	0.0552107	1.63925	1.52654	0.0754602	199|0|0807|CDS|Noc_0179|GI:77163717;InterPro:IPR000897;InterPro:IPR003136;InterPro:IPR011769;InterPro:IPR011994;GeneID:3706212|NC_007484|77163561|cytidylate kinase|NC_007484|198813-199496||Nitrosococcus oceani ATCC 19707, complete genome.|2008-10-17|GenBank
Noc_0179080700000199	BLOCK2	3209.6	2969.34	3315.68	4075.3	5860.76	5073.99	3297.21	3104.41	0.836012			1.76968			1.03604			1.47947			199|0|0807|CDS|Noc_0179|GI:77163717;InterPro:IPR000897;InterPro:IPR003136;InterPro:IPR011769;InterPro:IPR011994;GeneID:3706212|NC_007484|77163561|cytidylate kinase|NC_007484|198813-199496||Nitrosococcus oceani ATCC 19707, complete genome.|2008-10-17|GenBank
Noc_0179080700000199	BLOCK3	3341.76	3215.44	3001.01	4559.24	5936.05	5373.6	3216.97	3602.15	0.867325			1.72477			1.03994			1.49594			199|0|0807|CDS|Noc_0179|GI:77163717;InterPro:IPR000897;InterPro:IPR003136;InterPro:IPR011769;InterPro:IPR011994;GeneID:3706212|NC_007484|77163561|cytidylate kinase|NC_007484|198813-199496||Nitrosococcus oceani ATCC 19707, complete genome.|2008-10-17|GenBank
Noc_0179080700000199	BLOCK4	3024.17	3117.25	3574.26	3494.27	5793.28	4749.55	3420.69	3393.77	0.86884			1.71668			1.10959			1.49152			199|0|0807|CDS|Noc_0179|GI:77163717;InterPro:IPR000897;InterPro:IPR003136;InterPro:IPR011769;InterPro:IPR011994;GeneID:3706212|NC_007484|77163561|cytidylate kinase|NC_007484|198813-199496||Nitrosococcus oceani ATCC 19707, complete genome.|2008-10-17|GenBank
Noc_0180080700000200	BLOCK1	11074.3	11926.2	15471.9	18007.2	27663.2	22266.2	20619.9	22209.6	0.687013	0.593716	0.0649415	2.1708	2.32613	0.137982	1.86211	2.00776	0.155724	1.49136	1.37531	0.0857838	200|0|0807|CDS|Noc_0180|GI:77163718;InterPro:IPR000110;InterPro:IPR003029;GeneID:3706213|NC_007484|77163561|30S ribosomal protein S1|NC_007484|199616-201301|in Escherichia coli this protein is involved in binding to the leader sequence of mRNAs and is itself bound to the 30S subunit; autoregulates expression via a C-terminal domain; in most gram negative organisms this protein is composed of 6 re…
Noc_0180080700000200	BLOCK2	10673.3	9787.17	17869.3	20274.3	27702.2	23063.4	22394.1	23170.3	0.536406			2.48116			2.22695			1.33091			200|0|0807|CDS|Noc_0180|GI:77163718;InterPro:IPR000110;InterPro:IPR003029;GeneID:3706213|NC_007484|77163561|30S ribosomal protein S1|NC_007484|199616-201301|in Escherichia coli this protein is involved in binding to the leader sequence of mRNAs and is itself bound to the 30S subunit; autoregulates expression via a C-terminal domain; in most gram negative organisms this protein is composed of 6 re…
Noc_0180080700000200	BLOCK3	10270.7	10673.6	15666.9	20891.9	23731.9	23589	19808.5	21056.6	0.572893			2.25937			1.95113			1.29438			200|0|0807|CDS|Noc_0180|GI:77163718;InterPro:IPR000110;InterPro:IPR003029;GeneID:3706213|NC_007484|77163561|30S ribosomal protein S1|NC_007484|199616-201301|in Escherichia coli this protein is involved in binding to the leader sequence of mRNAs and is itself bound to the 30S subunit; autoregulates expression via a C-terminal domain; in most gram negative organisms this protein is composed of 6 re…
Noc_0180080700000200	BLOCK4	10561.2	10756.9	16714.2	20133.3	27997.7	23020.7	21285.8	21155.6	0.578552			2.39319			1.99086			1.38459			200|0|0807|CDS|Noc_0180|GI:77163718;InterPro:IPR000110;InterPro:IPR003029;GeneID:3706213|NC_007484|77163561|30S ribosomal protein S1|NC_007484|199616-201301|in Escherichia coli this protein is involved in binding to the leader sequence of mRNAs and is itself bound to the 30S subunit; autoregulates expression via a C-terminal domain; in most gram negative organisms this protein is composed of 6 re…
Noc_0181080700000201	BLOCK1	9461.56	9257.45	14058.7	16963.9	21526.1	15973.9	12359.1	17730.7	0.603399	0.573277	0.0201226	2.00331	2.12771	0.143917	1.60745	1.73735	0.108659	1.2088	1.21863	0.0693223	201|0|0807|CDS|Noc_0181|GI:77163719;InterPro:IPR000119;InterPro:IPR005685;GeneID:3706214|NC_007484|77163561|integration host factor, beta subunit|NC_007484|201338-201679||Nitrosococcus oceani ATCC 19707, complete genome.|2008-10-17|GenBank
Noc_0181080700000201	BLOCK2	10157.4	9155.49	16090.7	18300.2	20525.6	18639.8	16586.9	16811	0.56157			2.02794			1.72931			1.13883			201|0|0807|CDS|Noc_0181|GI:77163719;InterPro:IPR000119;InterPro:IPR005685;GeneID:3706214|NC_007484|77163561|integration host factor, beta subunit|NC_007484|201338-201679||Nitrosococcus oceani ATCC 19707, complete genome.|2008-10-17|GenBank
Noc_0181080700000201	BLOCK3	8957.34	9560.45	15897.1	16968.9	20118.3	19948.2	15322.5	16886.6	0.563433			2.16368			1.73936			1.21909			201|0|0807|CDS|Noc_0181|GI:77163719;InterPro:IPR000119;InterPro:IPR005685;GeneID:3706214|NC_007484|77163561|integration host factor, beta subunit|NC_007484|201338-201679||Nitrosococcus oceani ATCC 19707, complete genome.|2008-10-17|GenBank
Noc_0181080700000201	BLOCK4	8013.66	8696.75	14410.5	15180.8	20100.9	18598.7	14485.2	16818.1	0.564707			2.31589			1.87328			1.3078			201|0|0807|CDS|Noc_0181|GI:77163719;InterPro:IPR000119;InterPro:IPR005685;GeneID:3706214|NC_007484|77163561|integration host factor, beta subunit|NC_007484|201338-201679||Nitrosococcus oceani ATCC 19707, complete genome.|2008-10-17|GenBank
Noc_0182080700000202	BLOCK1	5269.94	4995.8	7962.61	10083.1	15056.5	11650.1	8486.07	11534.2	0.568875	0.585061	0.0489364	2.60152	2.78231	0.170835	1.95021	1.9729	0.0261557	1.47994	1.62818	0.177065	202|0|0807|CDS|Noc_0182|GI:77163720;InterPro:IPR006729;GeneID:3706215|NC_007484|77163561|hypothetical protein|NC_007484|201743-202186||Nitrosococcus oceani ATCC 19707, complete genome.|2008-10-17|GenBank
Noc_0182080700000202	BLOCK2	5426.38	4574	6742.68	8626.21	15597.4	13377.7	8863.75	10734.3	0.65069			2.8974			1.95973			1.88531			202|0|0807|CDS|Noc_0182|GI:77163720;InterPro:IPR006729;GeneID:3706215|NC_007484|77163561|hypothetical protein|NC_007484|201743-202186||Nitrosococcus oceani ATCC 19707, complete genome.|2008-10-17|GenBank
Noc_0182080700000202	BLOCK3	4853.4	5584.52	8214.6	11333.9	16696.5	14154.2	9511.21	11467.1	0.533949			2.95564			2.00982			1.57816			202|0|0807|CDS|Noc_0182|GI:77163720;InterPro:IPR006729;GeneID:3706215|NC_007484|77163561|hypothetical protein|NC_007484|201743-202186||Nitrosococcus oceani ATCC 19707, complete genome.|2008-10-17|GenBank
Noc_0182080700000202	BLOCK4	5511.32	4909.81	7916.72	9844.65	15949	11924.3	8815.61	11733.3	0.58673			2.67469			1.97184			1.56932			202|0|0807|CDS|Noc_0182|GI:77163720;InterPro:IPR006729;GeneID:3706215|NC_007484|77163561|hypothetical protein|NC_007484|201743-202186||Nitrosococcus oceani ATCC 19707, complete genome.|2008-10-17|GenBank
Noc_0183080700000203	BLOCK1	3710.61	3574.79	4143.83	3787.18	6947.97	6023.22	7311.76	6748.4	0.918597	0.819796	0.0902747	1.78044	1.92392	0.112058	1.92991	2.01522	0.127997	1.6355	1.57098	0.114221	203|0|0807|CDS|Noc_0183|GI:77163721;InterPro:IPR000943;InterPro:IPR007624;InterPro:IPR007627;InterPro:IPR007630;InterPro:IPR009042;GeneID:3706216|NC_007484|77163561|RpoS|NC_007484|202201-203166||Nitrosococcus oceani ATCC 19707, complete genome.|2008-10-17|GenBank
Noc_0183080700000203	BLOCK2	2736.63	3480.41	4101.51	3236.5	6669.28	5697.69	6983.91	6249.42	0.847237			1.98921			2.12856			1.68533			203|0|0807|CDS|Noc_0183|GI:77163721;InterPro:IPR000943;InterPro:IPR007624;InterPro:IPR007627;InterPro:IPR007630;InterPro:IPR009042;GeneID:3706216|NC_007484|77163561|RpoS|NC_007484|202201-203166||Nitrosococcus oceani ATCC 19707, complete genome.|2008-10-17|GenBank
Noc_0183080700000203	BLOCK3	3126.92	3461.86	5057.73	4327.19	6583.61	6810.66	7464.81	6509.14	0.702061			2.03289			2.12087			1.42721			203|0|0807|CDS|Noc_0183|GI:77163721;InterPro:IPR000943;InterPro:IPR007624;InterPro:IPR007627;InterPro:IPR007630;InterPro:IPR009042;GeneID:3706216|NC_007484|77163561|RpoS|NC_007484|202201-203166||Nitrosococcus oceani ATCC 19707, complete genome.|2008-10-17|GenBank
Noc_0183080700000203	BLOCK4	3717.71	3529.46	4425.31	4507.59	6851.94	6868.04	6824.89	6811.12	0.81129			1.89315			1.88156			1.53589			203|0|0807|CDS|Noc_0183|GI:77163721;InterPro:IPR000943;InterPro:IPR007624;InterPro:IPR007627;InterPro:IPR007630;InterPro:IPR009042;GeneID:3706216|NC_007484|77163561|RpoS|NC_007484|202201-203166||Nitrosococcus oceani ATCC 19707, complete genome.|2008-10-17|GenBank
Noc_0184080700000204	BLOCK1	621.548	707.013	607.092	931.885	2950.54	3606.87	1900.03	2213.06	0.863276	0.825192	0.0570961	4.93573	5.19278	0.297967	3.0959	3.15126	0.322687	4.26089	4.27324	0.11457	204|0|0807|CDS|Noc_0184|GI:77163722;InterPro:IPR000813;InterPro:IPR001450;GeneID:3706217|NC_007484|77163561|4Fe-4S ferredoxin, iron-sulfur binding|NC_007484|203245-203583||Nitrosococcus oceani ATCC 19707, complete genome.|2008-10-17|GenBank
Noc_0184080700000204	BLOCK2	497.207	677.403	799.031	755.198	3241.66	3350.85	1899.07	2226.89	0.755751			5.61251			3.51262			4.24166			204|0|0807|CDS|Noc_0184|GI:77163722;InterPro:IPR000813;InterPro:IPR001450;GeneID:3706217|NC_007484|77163561|4Fe-4S ferredoxin, iron-sulfur binding|NC_007484|203245-203583||Nitrosococcus oceani ATCC 19707, complete genome.|2008-10-17|GenBank
Noc_0184080700000204	BLOCK3	557.473	745.612	850.042	774.673	3609.12	3147.58	1847.4	2394.25	0.802039			5.18516			3.25508			4.1587			204|0|0807|CDS|Noc_0184|GI:77163722;InterPro:IPR000813;InterPro:IPR001450;GeneID:3706217|NC_007484|77163561|4Fe-4S ferredoxin, iron-sulfur binding|NC_007484|203245-203583||Nitrosococcus oceani ATCC 19707, complete genome.|2008-10-17|GenBank
Noc_0184080700000204	BLOCK4	578.261	592.649	586.638	744.39	2833.14	3065.58	1439.88	1770.1	0.879703			5.03772			2.74144			4.4317			204|0|0807|CDS|Noc_0184|GI:77163722;InterPro:IPR000813;InterPro:IPR001450;GeneID:3706217|NC_007484|77163561|4Fe-4S ferredoxin, iron-sulfur binding|NC_007484|203245-203583||Nitrosococcus oceani ATCC 19707, complete genome.|2008-10-17|GenBank
Noc_0185080700000205	BLOCK1	1311.51	1247.9	1795.44	1691.56	5108.27	4798.44	2531.43	3056.21	0.733986	0.732816	0.0634015	3.8707	4.02519	0.19844	2.18317	2.28525	0.153197	2.84104	2.942	0.153502	205|0|0807|CDS|Noc_0185|GI:77163723;InterPro:IPR001440;GeneID:3706218|NC_007484|77163561|hypothetical protein|NC_007484|204089-205252||Nitrosococcus oceani ATCC 19707, complete genome.|2008-10-17|GenBank
Noc_0185080700000205	BLOCK2	1171	1341.96	1883.77	1763.47	5788.84	4897.01	2722.91	3155.53	0.689004			4.25229			2.33925			2.92984			205|0|0807|CDS|Noc_0185|GI:77163723;InterPro:IPR001440;GeneID:3706218|NC_007484|77163561|hypothetical protein|NC_007484|204089-205252||Nitrosococcus oceani ATCC 19707, complete genome.|2008-10-17|GenBank
Noc_0185080700000205	BLOCK3	1070.29	1300.25	1648.84	1805.72	5382.58	4408.75	2571.86	3298.77	0.686206			4.13042			2.47649			2.83432			205|0|0807|CDS|Noc_0185|GI:77163723;InterPro:IPR001440;GeneID:3706218|NC_007484|77163561|hypothetical protein|NC_007484|204089-205252||Nitrosococcus oceani ATCC 19707, complete genome.|2008-10-17|GenBank
Noc_0185080700000205	BLOCK4	1275.22	1106.93	1355.92	1541.83	5552.54	3612.47	2366.91	2735.85	0.822068			3.84737			2.14208			3.1628			205|0|0807|CDS|Noc_0185|GI:77163723;InterPro:IPR001440;GeneID:3706218|NC_007484|77163561|hypothetical protein|NC_007484|204089-205252||Nitrosococcus oceani ATCC 19707, complete genome.|2008-10-17|GenBank
Noc_0186080700000206	BLOCK1	1248.12	1132.83	2054.83	2216.98	4917.18	4995.95	3469.79	3145.04	0.557363	0.62869	0.0514098	4.16352	3.79763	0.277853	2.77823	2.4108	0.245405	2.32059	2.38058	0.159707	206|0|0807|CDS|Noc_0186|GI:77163724;InterPro:IPR006659;InterPro:IPR006660;GeneID:3706219|NC_007484|77163561|arsenate reductase|NC_007484|205381-205731||Nitrosococcus oceani ATCC 19707, complete genome.|2008-10-17|GenBank
Noc_0186080700000206	BLOCK2	1796.75	1483.02	2473.86	2764.05	5399.82	6213.9	4013.68	3423.57	0.62616			3.54102			2.26761			2.21724			206|0|0807|CDS|Noc_0186|GI:77163724;InterPro:IPR006659;InterPro:IPR006660;GeneID:3706219|NC_007484|77163561|arsenate reductase|NC_007484|205381-205731||Nitrosococcus oceani ATCC 19707, complete genome.|2008-10-17|GenBank
Noc_0186080700000206	BLOCK3	1444.27	1197.55	1992.63	1933.09	5089.24	5099.77	2988.25	3075.43	0.672952			3.85681			2.29527			2.59545			206|0|0807|CDS|Noc_0186|GI:77163724;InterPro:IPR006659;InterPro:IPR006660;GeneID:3706219|NC_007484|77163561|arsenate reductase|NC_007484|205381-205731||Nitrosococcus oceani ATCC 19707, complete genome.|2008-10-17|GenBank
Noc_0186080700000206	BLOCK4	1406.72	1601.41	2181.11	2388.53	5614.18	5302.82	3488.36	3436.68	0.658286			3.62916			2.30211			2.38903			206|0|0807|CDS|Noc_0186|GI:77163724;InterPro:IPR006659;InterPro:IPR006660;GeneID:3706219|NC_007484|77163561|arsenate reductase|NC_007484|205381-205731||Nitrosococcus oceani ATCC 19707, complete genome.|2008-10-17|GenBank
Noc_0187080700000207	BLOCK1	417.377	385.853	424.363	667.017	2002.83	1362.01	515.352	792.521	0.735976	0.78372	0.0458951	4.18913	3.99677	0.265567	1.62827	1.59544	0.146743	3.0831	3.12713	0.189271	207|0|0807|CDS|Noc_0187|GI:77163725;InterPro:IPR008254;GeneID:3706220|NC_007484|77163561|flavodoxin/nitric oxide synthase|NC_007484|205748-206350||Nitrosococcus oceani ATCC 19707, complete genome.|2008-10-17|GenBank
Noc_0187080700000207	BLOCK2	425.003	427.294	435.522	588.875	1842.01	1249.54	453.266	723.966	0.831999			3.62732			1.38125			3.01792			207|0|0807|CDS|Noc_0187|GI:77163725;InterPro:IPR008254;GeneID:3706220|NC_007484|77163561|flavodoxin/nitric oxide synthase|NC_007484|205748-206350||Nitrosococcus oceani ATCC 19707, complete genome.|2008-10-17|GenBank
Noc_0187080700000207	BLOCK3	366.358	397.759	383.574	556.668	1977.17	1225.35	509.004	760.697	0.812681			4.19114			1.66166			3.40606			207|0|0807|CDS|Noc_0187|GI:77163725;InterPro:IPR008254;GeneID:3706220|NC_007484|77163561|flavodoxin/nitric oxide synthase|NC_007484|205748-206350||Nitrosococcus oceani ATCC 19707, complete genome.|2008-10-17|GenBank
Noc_0187080700000207	BLOCK4	404.956	404.969	448.363	625.489	1956.4	1266.69	610.289	775.16	0.754224			3.97948			1.71059			3.00142			207|0|0807|CDS|Noc_0187|GI:77163725;InterPro:IPR008254;GeneID:3706220|NC_007484|77163561|flavodoxin/nitric oxide synthase|NC_007484|205748-206350||Nitrosococcus oceani ATCC 19707, complete genome.|2008-10-17|GenBank
Noc_0188080700000208	BLOCK1	4654.42	3998.67	5539.52	5357.81	6546.63	6578.37	5647.72	5965.2	0.794056	0.707492	0.0715544	1.5168	1.71836	0.175838	1.34205	1.44377	0.113806	1.20442	1.20834	0.0833856	208|0|0807|CDS|Noc_0188|GI:77163726;InterPro:IPR004143;InterPro:IPR004408;GeneID:3706221|NC_007484|77163561|biotin--acetyl-CoA-carboxylase ligase|NC_007484|206424-207233||Nitrosococcus oceani ATCC 19707, complete genome.|2008-10-17|GenBank
Noc_0188080700000208	BLOCK2	3453.73	3084.44	5286.06	5235.71	6499.19	5887.64	5080.83	5064.16	0.621394			1.89454			1.55166			1.17726			208|0|0807|CDS|Noc_0188|GI:77163726;InterPro:IPR004143;InterPro:IPR004408;GeneID:3706221|NC_007484|77163561|biotin--acetyl-CoA-carboxylase ligase|NC_007484|206424-207233||Nitrosococcus oceani ATCC 19707, complete genome.|2008-10-17|GenBank
Noc_0188080700000208	BLOCK3	3275.33	4241.72	4609.65	5797.11	7540.75	6237.59	5441.49	6078.16	0.722323			1.83295			1.53247			1.32398			208|0|0807|CDS|Noc_0188|GI:77163726;InterPro:IPR004143;InterPro:IPR004408;GeneID:3706221|NC_007484|77163561|biotin--acetyl-CoA-carboxylase ligase|NC_007484|206424-207233||Nitrosococcus oceani ATCC 19707, complete genome.|2008-10-17|GenBank
Noc_0188080700000208	BLOCK4	3776.46	4233.89	5848.78	5723.61	6384.54	6665.43	5633.37	5171.73	0.692196			1.62914			1.34889			1.12768			208|0|0807|CDS|Noc_0188|GI:77163726;InterPro:IPR004143;InterPro:IPR004408;GeneID:3706221|NC_007484|77163561|biotin--acetyl-CoA-carboxylase ligase|NC_007484|206424-207233||Nitrosococcus oceani ATCC 19707, complete genome.|2008-10-17|GenBank
Noc_0189080700000209	BLOCK1	3827.88	3809.75	5086.99	7465.32	11857.4	10949	7325.68	7593.66	0.608464	0.655634	0.0531838	2.98605	3.01902	0.258845	1.9534	1.94951	0.144005	1.81691	1.97176	0.115674	209|0|0807|CDS|Noc_0189|GI:77163727;InterPro:IPR004619;GeneID:3706222|NC_007484|77163561|pantothenate kinase|NC_007484|207230-208030|type III; catalyzes the formation of (R)-4'-phosphopantothenate from (R)-pantothenate in coenzyme A biosynthesis; type III pantothenate kinases are not subject to feedback inhibition from coenzyme A and have a high Km for ATP|Nitrosococcus oceani ATCC 19707, complet…
Noc_0189080700000209	BLOCK2	4227.21	3626.4	4848.15	6495.98	11756.1	11608.9	7634.49	7657.17	0.692306			2.97507			1.94709			2.05966			209|0|0807|CDS|Noc_0189|GI:77163727;InterPro:IPR004619;GeneID:3706222|NC_007484|77163561|pantothenate kinase|NC_007484|207230-208030|type III; catalyzes the formation of (R)-4'-phosphopantothenate from (R)-pantothenate in coenzyme A biosynthesis; type III pantothenate kinases are not subject to feedback inhibition from coenzyme A and have a high Km for ATP|Nitrosococcus oceani ATCC 19707, complet…
Noc_0189080700000209	BLOCK3	2549.58	3595.62	4867.75	5180.22	10357.2	10350.6	6254.72	6804.59	0.611586			3.36975			2.12512			2.06089			209|0|0807|CDS|Noc_0189|GI:77163727;InterPro:IPR004619;GeneID:3706222|NC_007484|77163561|pantothenate kinase|NC_007484|207230-208030|type III; catalyzes the formation of (R)-4'-phosphopantothenate from (R)-pantothenate in coenzyme A biosynthesis; type III pantothenate kinases are not subject to feedback inhibition from coenzyme A and have a high Km for ATP|Nitrosococcus oceani ATCC 19707, complet…
Noc_0189080700000209	BLOCK4	4059.07	3936.73	4716.89	6541.93	11871.2	10079	6707.39	7464.77	0.710182			2.74522			1.77245			1.9496			209|0|0807|CDS|Noc_0189|GI:77163727;InterPro:IPR004619;GeneID:3706222|NC_007484|77163561|pantothenate kinase|NC_007484|207230-208030|type III; catalyzes the formation of (R)-4'-phosphopantothenate from (R)-pantothenate in coenzyme A biosynthesis; type III pantothenate kinases are not subject to feedback inhibition from coenzyme A and have a high Km for ATP|Nitrosococcus oceani ATCC 19707, complet…
Noc_0190080700000210	BLOCK1	1910.16	2108.54	2322.08	2125.98	3272.4	2848.48	2119.59	1946.87	0.903473	0.887732	0.0697442	1.5231	1.62805	0.0916189	1.01188	0.999032	0.0129881	1.37608	1.44224	0.0876359	210|0|0807|CDS|Noc_0190|GI:77163728;InterPro:IPR002549;GeneID:3706224|NC_007484|77163561|hypothetical protein|NC_007484|208217-209287||Nitrosococcus oceani ATCC 19707, complete genome.|2008-10-17|GenBank
Noc_0190080700000210	BLOCK2	1651.12	1922.09	2014.96	2257.87	3191.61	2712.07	1942.02	1659.1	0.836264			1.65221			1.00781			1.38168			210|0|0807|CDS|Noc_0190|GI:77163728;InterPro:IPR002549;GeneID:3706224|NC_007484|77163561|hypothetical protein|NC_007484|208217-209287||Nitrosococcus oceani ATCC 19707, complete genome.|2008-10-17|GenBank
Noc_0190080700000210	BLOCK3	2063.95	1883.46	1828.21	2199.94	3505.75	2796.77	1987.88	1928.28	0.979952			1.59663			0.992086			1.56462			210|0|0807|CDS|Noc_0190|GI:77163728;InterPro:IPR002549;GeneID:3706224|NC_007484|77163561|hypothetical protein|NC_007484|208217-209287||Nitrosococcus oceani ATCC 19707, complete genome.|2008-10-17|GenBank
Noc_0190080700000210	BLOCK4	1846.76	1876.64	2006.97	2472.36	3379.64	3100.12	1891.4	1773.73	0.831239			1.74028			0.984349			1.44659			210|0|0807|CDS|Noc_0190|GI:77163728;InterPro:IPR002549;GeneID:3706224|NC_007484|77163561|hypothetical protein|NC_007484|208217-209287||Nitrosococcus oceani ATCC 19707, complete genome.|2008-10-17|GenBank
Noc_0191080700000211	BLOCK1	5079.56	5701.29	3717.07	4335.56	3284.27	2760.25	2917.4	3119.3	1.3388	1.28806	0.0445513	0.560673	0.556308	0.0403706	0.559946	0.563707	0.0453375	0.750627	0.715803	0.042464	211|0|0807|CDS|Noc_0191|GI:77163729;InterPro:IPR001307;InterPro:IPR001763;GeneID:3706225|NC_007484|77163561|thiosulfate sulfurtransferase|NC_007484|209603-210415||Nitrosococcus oceani ATCC 19707, complete genome.|2008-10-17|GenBank
Noc_0191080700000211	BLOCK2	5231.27	5537.27	4088.47	4639.98	3532.11	3053.09	3273.51	3354.27	1.23373			0.611522			0.615476			0.754453			211|0|0807|CDS|Noc_0191|GI:77163729;InterPro:IPR001307;InterPro:IPR001763;GeneID:3706225|NC_007484|77163561|thiosulfate sulfurtransferase|NC_007484|209603-210415||Nitrosococcus oceani ATCC 19707, complete genome.|2008-10-17|GenBank
Noc_0191080700000211	BLOCK3	5723.92	5669.56	4047.37	4687.4	3170.44	2773.23	3524.85	3012.28	1.30438			0.521672			0.573761			0.68046			211|0|0807|CDS|Noc_0191|GI:77163729;InterPro:IPR001307;InterPro:IPR001763;GeneID:3706225|NC_007484|77163561|thiosulfate sulfurtransferase|NC_007484|209603-210415||Nitrosococcus oceani ATCC 19707, complete genome.|2008-10-17|GenBank
Noc_0191080700000211	BLOCK4	6205.32	5742.58	4782.7	4585.72	3321.95	3026.78	3110.14	2931.26	1.27534			0.531367			0.505645			0.677673			211|0|0807|CDS|Noc_0191|GI:77163729;InterPro:IPR001307;InterPro:IPR001763;GeneID:3706225|NC_007484|77163561|thiosulfate sulfurtransferase|NC_007484|209603-210415||Nitrosococcus oceani ATCC 19707, complete genome.|2008-10-17|GenBank
Noc_0192080700000212	BLOCK1	949.783	1301.57	891.861	1055.37	1416.13	1103.92	750.109	766.412	1.15618	1.17869	0.0604705	1.11935	1.02589	0.0689808	0.673605	0.632596	0.0303227	1.29417	1.20725	0.0633736	212|0|0807|CDS|Noc_0192|GI:77163730;InterPro:IPR004843;GeneID:3706226|NC_007484|77163561|metallophosphoesterase|NC_007484|210423-211235||Nitrosococcus oceani ATCC 19707, complete genome.|2008-10-17|GenBank
Noc_0192080700000212	BLOCK2	1225.47	1115.24	1062.61	1036.94	1361.24	1061.27	685.883	787.494	1.11486			1.03495			0.629457			1.15382			212|0|0807|CDS|Noc_0192|GI:77163730;InterPro:IPR004843;GeneID:3706226|NC_007484|77163561|metallophosphoesterase|NC_007484|210423-211235||Nitrosococcus oceani ATCC 19707, complete genome.|2008-10-17|GenBank
Noc_0192080700000212	BLOCK3	1340.68	1295.71	1096.92	998.212	1451.81	1091.08	760.792	891.915	1.25834			0.964535			0.626883			1.21372			212|0|0807|CDS|Noc_0192|GI:77163730;InterPro:IPR004843;GeneID:3706226|NC_007484|77163561|metallophosphoesterase|NC_007484|210423-211235||Nitrosococcus oceani ATCC 19707, complete genome.|2008-10-17|GenBank
Noc_0192080700000212	BLOCK4	1347.58	1207.64	1083.74	1071.88	1466.33	1049.88	719.459	814.787	1.18537			0.984737			0.600437			1.16728			212|0|0807|CDS|Noc_0192|GI:77163730;InterPro:IPR004843;GeneID:3706226|NC_007484|77163561|metallophosphoesterase|NC_007484|210423-211235||Nitrosococcus oceani ATCC 19707, complete genome.|2008-10-17|GenBank
Noc_0193080700000213	BLOCK1	1163.87	1495.94	869.603	1005.36	527.064	606.154	640.38	864.318	1.4186	1.4506	0.032136	0.426051	0.408112	0.0336561	0.565715	0.535055	0.0370564	0.604395	0.591274	0.0383597	213|0|0807|CDS|Noc_0193|GI:77163731;InterPro:IPR000086;GeneID:3706227|NC_007484|77163561|NUDIX hydrolase|NC_007484|211316-211726||Nitrosococcus oceani ATCC 19707, complete genome.|2008-10-17|GenBank
Noc_0193080700000213	BLOCK2	1417.04	1403.99	934.078	1004.88	562.754	630.313	604.373	782.914	1.45492			0.42292			0.491767			0.615315			213|0|0807|CDS|Noc_0193|GI:77163731;InterPro:IPR000086;GeneID:3706227|NC_007484|77163561|NUDIX hydrolase|NC_007484|211316-211726||Nitrosococcus oceani ATCC 19707, complete genome.|2008-10-17|GenBank
Noc_0193080700000213	BLOCK3	1498.47	1750.81	1028.44	1147.39	488.431	673.749	701.709	976.904	1.49336			0.357673			0.51661			0.534133			213|0|0807|CDS|Noc_0193|GI:77163731;InterPro:IPR000086;GeneID:3706227|NC_007484|77163561|NUDIX hydrolase|NC_007484|211316-211726||Nitrosococcus oceani ATCC 19707, complete genome.|2008-10-17|GenBank
Noc_0193080700000213	BLOCK4	1288.49	1629.07	1062.22	970.173	596.295	646.011	762.45	889.257	1.43553			0.425803			0.566126			0.611253			213|0|0807|CDS|Noc_0193|GI:77163731;InterPro:IPR000086;GeneID:3706227|NC_007484|77163561|NUDIX hydrolase|NC_007484|211316-211726||Nitrosococcus oceani ATCC 19707, complete genome.|2008-10-17|GenBank
Noc_0194080700000214	BLOCK1	1706.83	1656.03	1388.15	1204.89	342.096	427.471	853.644	843.368	1.29688	1.36534	0.223485	0.228843	0.214305	0.0193118	0.504634	0.539946	0.03875	0.296783	0.289712	0.0256463	214|0|0807|CDS|Noc_0194|GI:77163732;InterPro:IPR000917;InterPro:IPR006311;GeneID:3706228|NC_007484|77163561|arylsulfatase A and related enzyme|NC_007484|212129-213991||Nitrosococcus oceani ATCC 19707, complete genome.|2008-10-17|GenBank
Noc_0194080700000214	BLOCK2	1529.38	1700.35	1199.47	1155.88	316.139	391.699	808.591	969.37	1.37123			0.219164			0.550499			0.300524			214|0|0807|CDS|Noc_0194|GI:77163732;InterPro:IPR000917;InterPro:IPR006311;GeneID:3706228|NC_007484|77163561|arylsulfatase A and related enzyme|NC_007484|212129-213991||Nitrosococcus oceani ATCC 19707, complete genome.|2008-10-17|GenBank
Noc_0194080700000214	BLOCK3	2122.28	1455.95	1086.46	1063.7	313.327	352.065	891.515	949.997	1.66417			0.185956			0.514643			0.309462			214|0|0807|CDS|Noc_0194|GI:77163732;InterPro:IPR000917;InterPro:IPR006311;GeneID:3706228|NC_007484|77163561|arylsulfatase A and related enzyme|NC_007484|212129-213991||Nitrosococcus oceani ATCC 19707, complete genome.|2008-10-17|GenBank
Noc_0194080700000214	BLOCK4	1996.89	1609.47	1578.15	1615.88	338.213	466.937	1097.16	1030.61	1.12909			0.223258			0.590007			0.252079			214|0|0807|CDS|Noc_0194|GI:77163732;InterPro:IPR000917;InterPro:IPR006311;GeneID:3706228|NC_007484|77163561|arylsulfatase A and related enzyme|NC_007484|212129-213991||Nitrosococcus oceani ATCC 19707, complete genome.|2008-10-17|GenBank
Noc_0195080700000215	BLOCK1	500.063	490.02	401.722	383.335	469.167	442.077	463.596	404.617	1.26116	1.146	0.103404	0.920371	0.965087	0.125888	0.876909	0.886674	0.0738897	1.16074	1.09968	0.101835	215|0|0807|CDS|Noc_0195|GI:77163733;GeneID:3706229|NC_007484|77163561|hypothetical protein|NC_007484|214478-215035||Nitrosococcus oceani ATCC 19707, complete genome.|2008-10-17|GenBank
Noc_0195080700000215	BLOCK2	378.997	387.76	370.609	364.056	441.364	442.07	400.147	361.341	1.04368			1.15217			0.993128			1.2025			215|0|0807|CDS|Noc_0195|GI:77163733;GeneID:3706229|NC_007484|77163561|hypothetical protein|NC_007484|214478-215035||Nitrosococcus oceani ATCC 19707, complete genome.|2008-10-17|GenBank
Noc_0195080700000215	BLOCK3	468.826	491.937	398.39	399.68	443.506	401.575	397.732	396.394	1.20386			0.879594			0.826558			1.05891			215|0|0807|CDS|Noc_0195|GI:77163733;GeneID:3706229|NC_007484|77163561|hypothetical protein|NC_007484|214478-215035||Nitrosococcus oceani ATCC 19707, complete genome.|2008-10-17|GenBank
Noc_0195080700000215	BLOCK4	446.179	475.173	431.41	425.424	400.641	436.142	425.898	357.346	1.0753			0.908213			0.850103			0.976599			215|0|0807|CDS|Noc_0195|GI:77163733;GeneID:3706229|NC_007484|77163561|hypothetical protein|NC_007484|214478-215035||Nitrosococcus oceani ATCC 19707, complete genome.|2008-10-17|GenBank
Noc_0196080700000216	BLOCK1	2050.41	2054.33	1157.41	1537.03	472.604	442.291	784.552	861.522	1.52341	1.53559	0.039082	0.222888	0.211006	0.0189581	0.401018	0.425062	0.0192339	0.339549	0.323829	0.027306	216|0|0807|CDS|Noc_0196|GI:77163734;GeneID:3706230|NC_007484|77163561|hypothetical protein|NC_007484|215139-215462||Nitrosococcus oceani ATCC 19707, complete genome.|2008-10-17|GenBank
Noc_0196080700000216	BLOCK2	2019.88	2356.44	1356.27	1507.7	499.401	512.97	850.009	1105.53	1.52806			0.23133			0.446845			0.353485			216|0|0807|CDS|Noc_0196|GI:77163734;GeneID:3706230|NC_007484|77163561|hypothetical protein|NC_007484|215139-215462||Nitrosococcus oceani ATCC 19707, complete genome.|2008-10-17|GenBank
Noc_0196080700000216	BLOCK3	2143.32	2298.48	1348.64	1442.86	414.456	443.917	859.472	1010.37	1.59119			0.193249			0.420966			0.307494			216|0|0807|CDS|Noc_0196|GI:77163734;GeneID:3706230|NC_007484|77163561|hypothetical protein|NC_007484|215139-215462||Nitrosococcus oceani ATCC 19707, complete genome.|2008-10-17|GenBank
Noc_0196080700000216	BLOCK4	2410.63	2449.28	1300.12	1940.41	485.505	469.76	857.226	1239.44	1.49973			0.19656			0.431421			0.294787			216|0|0807|CDS|Noc_0196|GI:77163734;GeneID:3706230|NC_007484|77163561|hypothetical protein|NC_007484|215139-215462||Nitrosococcus oceani ATCC 19707, complete genome.|2008-10-17|GenBank
Noc_0199080700000217	BLOCK1	612.345	694.068	590.937	576.756	2023.36	1920.33	1600.27	1068.64	1.1188	1.09766	0.0200171	3.01871	2.90958	0.172568	2.04293	1.9908	0.0560139	3.37733	3.19615	0.242228	217|0|0807|CDS|Noc_0199|GI:77163735;InterPro:IPR001647;GeneID:3706234|NC_007484|77163561|TetR family regulatory protein|NC_007484|216937-217581||Nitrosococcus oceani ATCC 19707, complete genome.|2008-10-17|GenBank
Noc_0199080700000217	BLOCK2	606.029	653.752	621.033	526.655	2014.26	1720.06	1343.66	1202.47	1.09767			2.96426			2.02109			3.25377			217|0|0807|CDS|Noc_0199|GI:77163735;InterPro:IPR001647;GeneID:3706234|NC_007484|77163561|TetR family regulatory protein|NC_007484|216937-217581||Nitrosococcus oceani ATCC 19707, complete genome.|2008-10-17|GenBank
Noc_0199080700000217	BLOCK3	688.352	705.39	683.274	618.339	1860.29	1837.31	1517.82	1151.32	1.07078			2.653			1.91509			2.84078			217|0|0807|CDS|Noc_0199|GI:77163735;InterPro:IPR001647;GeneID:3706234|NC_007484|77163561|TetR family regulatory protein|NC_007484|216937-217581||Nitrosococcus oceani ATCC 19707, complete genome.|2008-10-17|GenBank
Noc_0199080700000217	BLOCK4	634.952	705.372	589.318	625.43	2142.68	1881.46	1436.95	1222.36	1.10338			3.00236			1.98408			3.31274			217|0|0807|CDS|Noc_0199|GI:77163735;InterPro:IPR001647;GeneID:3706234|NC_007484|77163561|TetR family regulatory protein|NC_007484|216937-217581||Nitrosococcus oceani ATCC 19707, complete genome.|2008-10-17|GenBank
Noc_0200080700000218	BLOCK1	2298.55	2160.7	1659.28	1823.96	2414.51	1650.94	2118.93	2562.53	1.2802	1.218	0.0859079	0.91169	0.996017	0.0594088	1.04983	1.09326	0.0517312	1.16715	1.21125	0.0824991	218|0|0807|CDS|Noc_0200|GI:77163736;InterPro:IPR006143;GeneID:3706235|NC_007484|77163561|secretion protein HlyD|NC_007484|217663-218760||Nitrosococcus oceani ATCC 19707, complete genome.|2008-10-17|GenBank
Noc_0200080700000218	BLOCK2	1999.51	2014.57	1770.96	1718.22	2283.35	1737.21	2148.82	2540.11	1.15044			1.00162			1.16812			1.15229			218|0|0807|CDS|Noc_0200|GI:77163736;InterPro:IPR006143;GeneID:3706235|NC_007484|77163561|secretion protein HlyD|NC_007484|217663-218760||Nitrosococcus oceani ATCC 19707, complete genome.|2008-10-17|GenBank
Noc_0200080700000218	BLOCK3	2113.08	1991.84	1555.01	1594.34	2360.92	1835.19	2049.71	2354.36	1.30342			1.02221			1.07288			1.33237			218|0|0807|CDS|Noc_0200|GI:77163736;InterPro:IPR006143;GeneID:3706235|NC_007484|77163561|secretion protein HlyD|NC_007484|217663-218760||Nitrosococcus oceani ATCC 19707, complete genome.|2008-10-17|GenBank
Noc_0200080700000218	BLOCK4	2052.49	2189.76	1913.97	1814.06	2277.19	2171.01	2164.31	2426.65	1.13794			1.04855			1.0822			1.19318			218|0|0807|CDS|Noc_0200|GI:77163736;InterPro:IPR006143;GeneID:3706235|NC_007484|77163561|secretion protein HlyD|NC_007484|217663-218760||Nitrosococcus oceani ATCC 19707, complete genome.|2008-10-17|GenBank
Noc_0201080700000219	BLOCK1	8834.17	8554.1	8783.79	7453.64	4016.8	3607.66	6699.58	6396.89	1.07088	1.07041	0.0406557	0.438483	0.42029	0.0307957	0.753179	0.739043	0.0590665	0.469561	0.4494	0.0277515	219|0|0807|CDS|Noc_0201|GI:77163737;InterPro:IPR001036;GeneID:3706236|NC_007484|77163561|acriflavin resistance protein|NC_007484|218757-221843||Nitrosococcus oceani ATCC 19707, complete genome.|2008-10-17|GenBank
Noc_0201080700000219	BLOCK2	10137.2	9094.87	10375.9	7805.17	3616.55	3822.05	7084.77	6247.98	1.05781			0.386781			0.693256			0.40914			219|0|0807|CDS|Noc_0201|GI:77163737;InterPro:IPR001036;GeneID:3706236|NC_007484|77163561|acriflavin resistance protein|NC_007484|218757-221843||Nitrosococcus oceani ATCC 19707, complete genome.|2008-10-17|GenBank
Noc_0201080700000219	BLOCK3	7521.44	9141.05	8532.89	7677.81	3966.28	3584.95	7116.42	6493.4	1.02787			0.453187			0.816794			0.465817			219|0|0807|CDS|Noc_0201|GI:77163737;InterPro:IPR001036;GeneID:3706236|NC_007484|77163561|acriflavin resistance protein|NC_007484|218757-221843||Nitrosococcus oceani ATCC 19707, complete genome.|2008-10-17|GenBank
Noc_0201080700000219	BLOCK4	9107.68	9043.25	9164.47	6968.39	3350.55	3958.99	6245.04	6332.55	1.12509			0.402709			0.692945			0.453084			219|0|0807|CDS|Noc_0201|GI:77163737;InterPro:IPR001036;GeneID:3706236|NC_007484|77163561|acriflavin resistance protein|NC_007484|218757-221843||Nitrosococcus oceani ATCC 19707, complete genome.|2008-10-17|GenBank
Noc_0203080700000220	BLOCK1	4162.56	4810.22	3832.73	3475.94	2667.02	2837.35	3260.37	3312.2	1.22769	1.23636	0.101801	0.613452	0.610236	0.0393126	0.7325	0.717911	0.0450247	0.75313	0.75381	0.0709779	220|0|0807|CDS|Noc_0203|GI:77163738;InterPro:IPR000551;InterPro:IPR011789;GeneID:3706238|NC_007484|77163561|Cu(I)-responsive transcriptional regulator|NC_007484|223337-223744||Nitrosococcus oceani ATCC 19707, complete genome.|2008-10-17|GenBank
Noc_0203080700000220	BLOCK2	3778.46	4583.87	3963.26	3650.37	2553	2550.88	3291.76	3162.12	1.09834			0.610342			0.771779			0.670362			220|0|0807|CDS|Noc_0203|GI:77163738;InterPro:IPR000551;InterPro:IPR011789;GeneID:3706238|NC_007484|77163561|Cu(I)-responsive transcriptional regulator|NC_007484|223337-223744||Nitrosococcus oceani ATCC 19707, complete genome.|2008-10-17|GenBank
Noc_0203080700000220	BLOCK3	4620.28	4401.13	3329.84	3431.55	2576.85	2479.73	2870.96	3137.5	1.33425			0.560509			0.666022			0.747861			220|0|0807|CDS|Noc_0203|GI:77163738;InterPro:IPR000551;InterPro:IPR011789;GeneID:3706238|NC_007484|77163561|Cu(I)-responsive transcriptional regulator|NC_007484|223337-223744||Nitrosococcus oceani ATCC 19707, complete genome.|2008-10-17|GenBank
Noc_0203080700000220	BLOCK4	4788.41	4614.58	3652.1	3664.47	2908.48	3265.9	3541.13	3053.58	1.28516			0.65664			0.701342			0.843889			220|0|0807|CDS|Noc_0203|GI:77163738;InterPro:IPR000551;InterPro:IPR011789;GeneID:3706238|NC_007484|77163561|Cu(I)-responsive transcriptional regulator|NC_007484|223337-223744||Nitrosococcus oceani ATCC 19707, complete genome.|2008-10-17|GenBank
Noc_0204080700000221	BLOCK1	782.572	785.043	689.162	767.099	972.28	925.721	733.148	917.93	1.07647	0.965721	0.106343	1.21076	1.333	0.110513	1.05324	1.03381	0.102591	1.30334	1.27853	0.0440919	221|0|0807|CDS|Noc_0204|GI:77163739;InterPro:IPR006121;GeneID:3706239|NC_007484|77163561|heavy metal transport/detoxification protein|NC_007484|223766-223972||Nitrosococcus oceani ATCC 19707, complete genome.|2008-10-17|GenBank
Noc_0204080700000221	BLOCK2	695.085	777.637	734.669	755.383	1000.84	924.045	562.966	790.278	0.98837			1.30702			0.918873			1.29182			221|0|0807|CDS|Noc_0204|GI:77163739;InterPro:IPR006121;GeneID:3706239|NC_007484|77163561|heavy metal transport/detoxification protein|NC_007484|223766-223972||Nitrosococcus oceani ATCC 19707, complete genome.|2008-10-17|GenBank
Noc_0204080700000221	BLOCK3	576.027	660.822	654.739	610.845	953.409	699.356	539.856	696.533	0.977295			1.33627			0.999628			1.30593			221|0|0807|CDS|Noc_0204|GI:77163739;InterPro:IPR006121;GeneID:3706239|NC_007484|77163561|heavy metal transport/detoxification protein|NC_007484|223766-223972||Nitrosococcus oceani ATCC 19707, complete genome.|2008-10-17|GenBank
Noc_0204080700000221	BLOCK4	519.965	687.562	716.263	754.976	871.136	913.531	634.704	770.248	0.820756			1.47795			1.16349			1.21304			221|0|0807|CDS|Noc_0204|GI:77163739;InterPro:IPR006121;GeneID:3706239|NC_007484|77163561|heavy metal transport/detoxification protein|NC_007484|223766-223972||Nitrosococcus oceani ATCC 19707, complete genome.|2008-10-17|GenBank
Noc_0205080700000222	BLOCK1	297.715	302.013	305.746	296.177	350.95	337.284	309.375	297.258	0.996353	1.03076	0.0347635	1.14758	1.08967	0.0567063	1.01151	0.976272	0.036258	1.14339	1.12205	0.0387788	222|0|0807|CDS|Noc_0205|GI:77163740;InterPro:IPR000150;InterPro:IPR000579;InterPro:IPR001757;InterPro:IPR001802;InterPro:IPR001877;InterPro:IPR005834;InterPro:IPR006121;InterPro:IPR006403;InterPro:IPR006416;InterPro:IPR008250;GeneID:3706240|NC_007484|77163561|heavy metal translocating P-type ATPase|NC_007484|223984-226455||Nitrosococcus oceani ATCC 19707, complete genome.|2008-10-17|GenBank
Noc_0205080700000222	BLOCK2	296.83	300.914	304.861	289.527	339.14	324.639	285.519	283.114	1.00565			1.11048			0.951299			1.11675			222|0|0807|CDS|Noc_0205|GI:77163740;InterPro:IPR000150;InterPro:IPR000579;InterPro:IPR001757;InterPro:IPR001802;InterPro:IPR001877;InterPro:IPR005834;InterPro:IPR006121;InterPro:IPR006403;InterPro:IPR006416;InterPro:IPR008250;GeneID:3706240|NC_007484|77163561|heavy metal translocating P-type ATPase|NC_007484|223984-226455||Nitrosococcus oceani ATCC 19707, complete genome.|2008-10-17|GenBank
Noc_0205080700000222	BLOCK3	303.319	289.981	278.821	278.259	331.816	313.393	299.566	295.493	1.06502			1.08749			1.00296			1.1582			222|0|0807|CDS|Noc_0205|GI:77163740;InterPro:IPR000150;InterPro:IPR000579;InterPro:IPR001757;InterPro:IPR001802;InterPro:IPR001877;InterPro:IPR005834;InterPro:IPR006121;InterPro:IPR006403;InterPro:IPR006416;InterPro:IPR008250;GeneID:3706240|NC_007484|77163561|heavy metal translocating P-type ATPase|NC_007484|223984-226455||Nitrosococcus oceani ATCC 19707, complete genome.|2008-10-17|GenBank
Noc_0205080700000222	BLOCK4	308.61	280.412	283.121	274.663	293.42	303.345	282.543	270.734	1.056			1.01314			0.939314			1.06988			222|0|0807|CDS|Noc_0205|GI:77163740;InterPro:IPR000150;InterPro:IPR000579;InterPro:IPR001757;InterPro:IPR001802;InterPro:IPR001877;InterPro:IPR005834;InterPro:IPR006121;InterPro:IPR006403;InterPro:IPR006416;InterPro:IPR008250;GeneID:3706240|NC_007484|77163561|heavy metal translocating P-type ATPase|NC_007484|223984-226455||Nitrosococcus oceani ATCC 19707, complete genome.|2008-10-17|GenBank
Noc_0206080700000223	BLOCK1	1142.88	938.847	904.874	810.403	1050.9	1155.19	1138.09	777.733	1.21364	1.16521	0.0716465	1.05974	1.1006	0.0359796	0.920309	0.969027	0.0552381	1.28614	1.28087	0.0517845	223|0|0807|CDS|Noc_0206|GI:77163741;InterPro:IPR001932;InterPro:IPR003018;InterPro:IPR010822;GeneID:3706241|NC_007484|77163561|protein phosphatase 2C-like, stage II sporulation E|NC_007484|226949-228220||Nitrosococcus oceani ATCC 19707, complete genome.|2008-10-17|GenBank
Noc_0206080700000223	BLOCK2	937.578	886.074	961.253	715.276	1205.33	886.243	977.203	873.966	1.08776			1.14692			1.01509			1.24756			223|0|0807|CDS|Noc_0206|GI:77163741;InterPro:IPR001932;InterPro:IPR003018;InterPro:IPR010822;GeneID:3706241|NC_007484|77163561|protein phosphatase 2C-like, stage II sporulation E|NC_007484|226949-228220||Nitrosococcus oceani ATCC 19707, complete genome.|2008-10-17|GenBank
Noc_0206080700000223	BLOCK3	1002.48	814.699	747.359	721.284	1006.97	978.585	907.468	768.173	1.23732			1.09266			0.92211			1.35197			223|0|0807|CDS|Noc_0206|GI:77163741;InterPro:IPR001932;InterPro:IPR003018;InterPro:IPR010822;GeneID:3706241|NC_007484|77163561|protein phosphatase 2C-like, stage II sporulation E|NC_007484|226949-228220||Nitrosococcus oceani ATCC 19707, complete genome.|2008-10-17|GenBank
Noc_0206080700000223	BLOCK4	960.107	874.458	889.94	744.952	1108.5	915.209	1047.95	820.735	1.12213			1.1031			1.0186			1.23782			223|0|0807|CDS|Noc_0206|GI:77163741;InterPro:IPR001932;InterPro:IPR003018;InterPro:IPR010822;GeneID:3706241|NC_007484|77163561|protein phosphatase 2C-like, stage II sporulation E|NC_007484|226949-228220||Nitrosococcus oceani ATCC 19707, complete genome.|2008-10-17|GenBank
Noc_0207080700000224	BLOCK1	9006.86	8405.16	6694.03	6659.93	4516.19	5878.5	6248.25	6059.37	1.30388	1.33576	0.090015	0.596983	0.60612	0.0133912	0.706846	0.734413	0.0394795	0.778397	0.810319	0.0702562	224|0|0807|CDS|Noc_0207|GI:77163742;InterPro:IPR000014;InterPro:IPR000700;InterPro:IPR001610;InterPro:IPR001932;InterPro:IPR010822;GeneID:3706242|NC_007484|77163561|protein phosphatase 2C-like, stage II sporulation E|NC_007484|228655-230709||Nitrosococcus oceani ATCC 19707, complete genome.|2008-10-17|GenBank
Noc_0207080700000224	BLOCK2	9965.2	10271	8181.06	6972.97	5631.66	6450.74	7107.19	7071.19	1.33537			0.597068			0.700643			0.797306			224|0|0807|CDS|Noc_0207|GI:77163742;InterPro:IPR000014;InterPro:IPR000700;InterPro:IPR001610;InterPro:IPR001932;InterPro:IPR010822;GeneID:3706242|NC_007484|77163561|protein phosphatase 2C-like, stage II sporulation E|NC_007484|228655-230709||Nitrosococcus oceani ATCC 19707, complete genome.|2008-10-17|GenBank
Noc_0207080700000224	BLOCK3	9357.2	9796.43	6525.53	6606.07	5787.44	6191.07	7559.81	7499.33	1.45859			0.625391			0.786229			0.91219			224|0|0807|CDS|Noc_0207|GI:77163742;InterPro:IPR000014;InterPro:IPR000700;InterPro:IPR001610;InterPro:IPR001932;InterPro:IPR010822;GeneID:3706242|NC_007484|77163561|protein phosphatase 2C-like, stage II sporulation E|NC_007484|228655-230709||Nitrosococcus oceani ATCC 19707, complete genome.|2008-10-17|GenBank
Noc_0207080700000224	BLOCK4	9860.63	9296.25	8700.37	6684.45	5515.15	6075.49	7216.55	7034.87	1.24518			0.605038			0.743932			0.753382			224|0|0807|CDS|Noc_0207|GI:77163742;InterPro:IPR000014;InterPro:IPR000700;InterPro:IPR001610;InterPro:IPR001932;InterPro:IPR010822;GeneID:3706242|NC_007484|77163561|protein phosphatase 2C-like, stage II sporulation E|NC_007484|228655-230709||Nitrosococcus oceani ATCC 19707, complete genome.|2008-10-17|GenBank
Noc_0208080700000225	BLOCK1	4992.2	4360.24	3339.66	4025.89	4836.45	4285.06	4334.65	5435.37	1.26975	1.21483	0.0711846	0.975307	0.903412	0.064437	1.04465	0.976608	0.0466762	1.2384	1.09938	0.126566	225|0|0807|CDS|Noc_0208|GI:77163743;InterPro:IPR001567;InterPro:IPR006025;GeneID:3706243|NC_007484|77163561|oligopeptidase A|NC_007484|230782-232821||Nitrosococcus oceani ATCC 19707, complete genome.|2008-10-17|GenBank
Noc_0208080700000225	BLOCK2	6199	5271.05	4975.89	4599.27	4972.75	4448.55	4765.92	6094.31	1.1979			0.821382			0.946834			0.983931			225|0|0807|CDS|Noc_0208|GI:77163743;InterPro:IPR001567;InterPro:IPR006025;GeneID:3706243|NC_007484|77163561|oligopeptidase A|NC_007484|230782-232821||Nitrosococcus oceani ATCC 19707, complete genome.|2008-10-17|GenBank
Noc_0208080700000225	BLOCK3	5674.11	4651.75	3775.58	4351.23	4857.02	4688.26	4454.94	5307.94	1.27059			0.924404			0.945478			1.17454			225|0|0807|CDS|Noc_0208|GI:77163743;InterPro:IPR001567;InterPro:IPR006025;GeneID:3706243|NC_007484|77163561|oligopeptidase A|NC_007484|230782-232821||Nitrosococcus oceani ATCC 19707, complete genome.|2008-10-17|GenBank
Noc_0208080700000225	BLOCK4	5714.3	4757.33	4658.39	4682.26	4554.01	4792.5	4500.49	5651.45	1.12108			0.892555			0.969472			1.00063			225|0|0807|CDS|Noc_0208|GI:77163743;InterPro:IPR001567;InterPro:IPR006025;GeneID:3706243|NC_007484|77163561|oligopeptidase A|NC_007484|230782-232821||Nitrosococcus oceani ATCC 19707, complete genome.|2008-10-17|GenBank
Noc_0209080700000226	BLOCK1	4100.89	3592.51	3290.9	3181.16	1742.04	1983.57	3145.63	2690.72	1.18871	1.02968	0.107415	0.484261	0.585365	0.0709425	0.758618	0.793885	0.0556715	0.575645	0.597141	0.0199804	226|0|0807|CDS|Noc_0209|GI:77163744;InterPro:IPR000097;InterPro:IPR004808;InterPro:IPR005135;GeneID:3706244|NC_007484|77163561|exodeoxyribonuclease III xth|NC_007484|232882-233595||Nitrosococcus oceani ATCC 19707, complete genome.|2008-10-17|GenBank
Noc_0209080700000226	BLOCK2	3951.74	3815.11	4063.01	3783.29	1954.41	2855.73	2936.39	2766.83	0.989874			0.619316			0.734303			0.613045			226|0|0807|CDS|Noc_0209|GI:77163744;InterPro:IPR000097;InterPro:IPR004808;InterPro:IPR005135;GeneID:3706244|NC_007484|77163561|exodeoxyribonuclease III xth|NC_007484|232882-233595||Nitrosococcus oceani ATCC 19707, complete genome.|2008-10-17|GenBank
Noc_0209080700000226	BLOCK3	3149.6	3970.79	4258.44	3218.73	2384.65	2215.44	3088.73	2889.26	0.952285			0.646043			0.839558			0.615217			226|0|0807|CDS|Noc_0209|GI:77163744;InterPro:IPR000097;InterPro:IPR004808;InterPro:IPR005135;GeneID:3706244|NC_007484|77163561|exodeoxyribonuclease III xth|NC_007484|232882-233595||Nitrosococcus oceani ATCC 19707, complete genome.|2008-10-17|GenBank
Noc_0209080700000226	BLOCK4	2946.34	3468.81	3836.86	2657.14	2006.06	1790.68	2998.46	2409.89	0.987858			0.591841			0.84306			0.584655			226|0|0807|CDS|Noc_0209|GI:77163744;InterPro:IPR000097;InterPro:IPR004808;InterPro:IPR005135;GeneID:3706244|NC_007484|77163561|exodeoxyribonuclease III xth|NC_007484|232882-233595||Nitrosococcus oceani ATCC 19707, complete genome.|2008-10-17|GenBank
Noc_0210080700000227	BLOCK1	513.659	550.573	509.864	520.976	614.796	562.764	496.438	509.007	1.03239	1.07461	0.0606523	1.10649	1.04409	0.0818022	0.944761	0.92286	0.0583114	1.14233	1.11832	0.0315284	227|0|0807|CDS|Noc_0210|GI:77163745;InterPro:IPR001440;GeneID:3706265|NC_007484|77163561|hypothetical protein|NC_007484|233680-235110||Nitrosococcus oceani ATCC 19707, complete genome.|2008-10-17|GenBank
Noc_0210080700000227	BLOCK2	479.336	501.855	454.543	481.483	526.499	512.617	476.322	482.772	1.04825			1.05904			0.97748			1.11014			227|0|0807|CDS|Noc_0210|GI:77163745;InterPro:IPR001440;GeneID:3706265|NC_007484|77163561|hypothetical protein|NC_007484|233680-235110||Nitrosococcus oceani ATCC 19707, complete genome.|2008-10-17|GenBank
Noc_0210080700000227	BLOCK3	463.929	486.437	446.677	455.704	540.983	491.049	438.925	443.25	1.05318			1.08593			0.928247			1.14368			227|0|0807|CDS|Noc_0210|GI:77163745;InterPro:IPR001440;GeneID:3706265|NC_007484|77163561|hypothetical protein|NC_007484|233680-235110||Nitrosococcus oceani ATCC 19707, complete genome.|2008-10-17|GenBank
Noc_0210080700000227	BLOCK4	579.873	567.245	485.027	499.955	540.843	520.121	474.763	489.91	1.16461			0.924896			0.840954			1.07714			227|0|0807|CDS|Noc_0210|GI:77163745;InterPro:IPR001440;GeneID:3706265|NC_007484|77163561|hypothetical protein|NC_007484|233680-235110||Nitrosococcus oceani ATCC 19707, complete genome.|2008-10-17|GenBank
Noc_0211080700000228	BLOCK1	2328.17	1991.88	1878.99	1504.39	716.309	838.901	1189.39	1218.99	1.27684	1.23333	0.116225	0.359998	0.394877	0.0236461	0.557489	0.610399	0.0713809	0.45966	0.486247	0.0460171	228|0|0807|CDS|Noc_0211|GI:77163746;InterPro:IPR002830;GeneID:3706266|NC_007484|77163561|carboxylyase-like protein|NC_007484|235195-236658||Nitrosococcus oceani ATCC 19707, complete genome.|2008-10-17|GenBank
Noc_0211080700000228	BLOCK2	1884.87	1874.22	1961.18	1561.59	777.234	771.315	1306.41	1363.6	1.06708			0.411948			0.710282			0.439582			228|0|0807|CDS|Noc_0211|GI:77163746;InterPro:IPR002830;GeneID:3706266|NC_007484|77163561|carboxylyase-like protein|NC_007484|235195-236658||Nitrosococcus oceani ATCC 19707, complete genome.|2008-10-17|GenBank
Noc_0211080700000228	BLOCK3	2148.4	1945.92	1720.74	1546.6	862.771	780.885	1199.9	1311.69	1.25311			0.401447			0.613431			0.503058			228|0|0807|CDS|Noc_0211|GI:77163746;InterPro:IPR002830;GeneID:3706266|NC_007484|77163561|carboxylyase-like protein|NC_007484|235195-236658||Nitrosococcus oceani ATCC 19707, complete genome.|2008-10-17|GenBank
Noc_0211080700000228	BLOCK4	2136.61	1880.56	1394.46	1611.74	765.673	865.758	1116.45	1134.76	1.33629			0.406115			0.560396			0.542689			228|0|0807|CDS|Noc_0211|GI:77163746;InterPro:IPR002830;GeneID:3706266|NC_007484|77163561|carboxylyase-like protein|NC_007484|235195-236658||Nitrosococcus oceani ATCC 19707, complete genome.|2008-10-17|GenBank
Noc_0212080700000229	BLOCK1	2825.3	2337.56	2641.87	2347.87	1752.88	1653.86	1947.7	1903.13	1.0347	1.0149	0.0501255	0.659855	0.704621	0.0316058	0.745872	0.746433	0.0367139	0.682749	0.714473	0.033244	229|0|0807|CDS|Noc_0212|GI:77163747;InterPro:IPR011449;GeneID:3706267|NC_007484|77163561|hypothetical protein|NC_007484|237105-237788||Nitrosococcus oceani ATCC 19707, complete genome.|2008-10-17|GenBank
Noc_0212080700000229	BLOCK2	2524.93	2359.34	2843.06	2345.06	1747.73	1837.62	1969.44	1926.11	0.941431			0.734062			0.797572			0.691068			229|0|0807|CDS|Noc_0212|GI:77163747;InterPro:IPR011449;GeneID:3706267|NC_007484|77163561|hypothetical protein|NC_007484|237105-237788||Nitrosococcus oceani ATCC 19707, complete genome.|2008-10-17|GenBank
Noc_0212080700000229	BLOCK3	2748.87	3049.65	2818.63	2682.07	2151.23	1990.96	1773.76	2357.75	1.05414			0.714353			0.712511			0.753029			229|0|0807|CDS|Noc_0212|GI:77163747;InterPro:IPR011449;GeneID:3706267|NC_007484|77163561|hypothetical protein|NC_007484|237105-237788||Nitrosococcus oceani ATCC 19707, complete genome.|2008-10-17|GenBank
Noc_0212080700000229	BLOCK4	3391.2	2533.59	3017.9	2738.07	2123.23	2084.65	2200.05	2123.71	1.02933			0.710216			0.729774			0.731047			229|0|0807|CDS|Noc_0212|GI:77163747;InterPro:IPR011449;GeneID:3706267|NC_007484|77163561|hypothetical protein|NC_007484|237105-237788||Nitrosococcus oceani ATCC 19707, complete genome.|2008-10-17|GenBank
Noc_0213080700000230	BLOCK1	1547.78	1617.03	1540.28	1727.07	3037.9	2459.64	1902.67	1824.74	0.968621	0.890964	0.0965175	1.73708	1.75007	0.104449	1.17776	1.15413	0.0764377	1.68257	1.55361	0.123583	230|0|0807|CDS|Noc_0213|GI:77163748;InterPro:IPR000462;InterPro:IPR005829;GeneID:3706268|NC_007484|77163561|CDP-alcohol phosphatidyltransferase|NC_007484|238326-238919||Nitrosococcus oceani ATCC 19707, complete genome.|2008-10-17|GenBank
Noc_0213080700000230	BLOCK2	1207.08	1601.77	2041.58	1692.11	3127.55	2184.56	1694.15	1804.59	0.752299			1.8912			1.24561			1.42275			230|0|0807|CDS|Noc_0213|GI:77163748;InterPro:IPR000462;InterPro:IPR005829;GeneID:3706268|NC_007484|77163561|CDP-alcohol phosphatidyltransferase|NC_007484|238326-238919||Nitrosococcus oceani ATCC 19707, complete genome.|2008-10-17|GenBank
Noc_0213080700000230	BLOCK3	1736.81	1831.93	1669.63	2119.62	3286.1	2898.75	1825.51	1975.73	0.941805			1.73307			1.06515			1.63221			230|0|0807|CDS|Noc_0213|GI:77163748;InterPro:IPR000462;InterPro:IPR005829;GeneID:3706268|NC_007484|77163561|CDP-alcohol phosphatidyltransferase|NC_007484|238326-238919||Nitrosococcus oceani ATCC 19707, complete genome.|2008-10-17|GenBank
Noc_0213080700000230	BLOCK4	1547.48	1961.62	1821.53	2072.57	2825.64	2925.54	1904.56	2053.71	0.901133			1.63893			1.128			1.47689			230|0|0807|CDS|Noc_0213|GI:77163748;InterPro:IPR000462;InterPro:IPR005829;GeneID:3706268|NC_007484|77163561|CDP-alcohol phosphatidyltransferase|NC_007484|238326-238919||Nitrosococcus oceani ATCC 19707, complete genome.|2008-10-17|GenBank
Noc_0214080700000231	BLOCK1	2090.49	2082.06	1883.48	1908.19	3476.89	3097.46	2710.51	2266.23	1.10045	1.01367	0.107701	1.57562	1.5515	0.0597897	1.19273	1.19152	0.0328274	1.7339	1.5698	0.140849	231|0|0807|CDS|Noc_0214|GI:77163749;GeneID:3706269|NC_007484|77163561|hypothetical protein|NC_007484|239000-239347||Nitrosococcus oceani ATCC 19707, complete genome.|2008-10-17|GenBank
Noc_0214080700000231	BLOCK2	1981.3	2049.2	2135.64	2417.43	3146.86	3226	2643.87	2325.16	0.885228			1.58116			1.23285			1.39969			231|0|0807|CDS|Noc_0214|GI:77163749;GeneID:3706269|NC_007484|77163561|hypothetical protein|NC_007484|239000-239347||Nitrosococcus oceani ATCC 19707, complete genome.|2008-10-17|GenBank
Noc_0214080700000231	BLOCK3	2032.97	1928.52	2002.87	2106.03	3264.38	3023.06	2358.46	2347.1	0.964124			1.58714			1.18783			1.5302			231|0|0807|CDS|Noc_0214|GI:77163749;GeneID:3706269|NC_007484|77163561|hypothetical protein|NC_007484|239000-239347||Nitrosococcus oceani ATCC 19707, complete genome.|2008-10-17|GenBank
Noc_0214080700000231	BLOCK4	2110.59	2385.85	2307.76	1761.95	3521.39	3052.84	2531.5	2651.41	1.10485			1.4621			1.15267			1.6154			231|0|0807|CDS|Noc_0214|GI:77163749;GeneID:3706269|NC_007484|77163561|hypothetical protein|NC_007484|239000-239347||Nitrosococcus oceani ATCC 19707, complete genome.|2008-10-17|GenBank
Noc_0215080700000232	BLOCK1	600.965	615.79	738.816	874.847	1880.68	2066.9	1049.1	934.854	0.754033	0.844488	0.0749394	3.24436	3.34584	0.295916	1.63053	1.56293	0.14876	2.44635	2.81913	0.272993	232|0|0807|CDS|Noc_0215|GI:77163750;GeneID:3706270|NC_007484|77163561|hypothetical protein|NC_007484|239445-239702||Nitrosococcus oceani ATCC 19707, complete genome.|2008-10-17|GenBank
Noc_0215080700000232	BLOCK2	600.515	595.692	632.599	774.448	2318.15	1827.85	983.774	924.587	0.850155			3.46595			1.59534			2.9466			232|0|0807|CDS|Noc_0215|GI:77163750;GeneID:3706270|NC_007484|77163561|hypothetical protein|NC_007484|239445-239702||Nitrosococcus oceani ATCC 19707, complete genome.|2008-10-17|GenBank
Noc_0215080700000232	BLOCK3	678.913	800.231	696.273	882.193	2174.21	2250.94	1016.05	974.798	0.937077			2.9917			1.34595			2.80345			232|0|0807|CDS|Noc_0215|GI:77163750;GeneID:3706270|NC_007484|77163561|hypothetical protein|NC_007484|239445-239702||Nitrosococcus oceani ATCC 19707, complete genome.|2008-10-17|GenBank
Noc_0215080700000232	BLOCK4	694.98	626.805	613.57	966.214	2379.76	2486.18	1161.29	1059.2	0.836688			3.68134			1.67992			3.08013			232|0|0807|CDS|Noc_0215|GI:77163750;GeneID:3706270|NC_007484|77163561|hypothetical protein|NC_007484|239445-239702||Nitrosococcus oceani ATCC 19707, complete genome.|2008-10-17|GenBank
Noc_0216080700000233	BLOCK1	2242.55	2322.29	2241.82	2345.87	3191.61	3698.99	2497.79	2364.69	0.995019	1.00514	0.0346837	1.5095	1.60128	0.0882666	1.0652	1.13809	0.0968952	1.50198	1.6093	0.0988861	233|0|0807|CDS|Noc_0216|GI:77163751;InterPro:IPR008554;GeneID:3706271|NC_007484|77163561|glutaredoxin 2|NC_007484|239767-240057||Nitrosococcus oceani ATCC 19707, complete genome.|2008-10-17|GenBank
Noc_0216080700000233	BLOCK2	2096.16	2318.99	2109.19	2069.4	3290.84	3774.03	2579.58	2166.84	1.05661			1.60014			1.07503			1.69073			233|0|0807|CDS|Noc_0216|GI:77163751;InterPro:IPR008554;GeneID:3706271|NC_007484|77163561|glutaredoxin 2|NC_007484|239767-240057||Nitrosococcus oceani ATCC 19707, complete genome.|2008-10-17|GenBank
Noc_0216080700000233	BLOCK3	2163.6	2195.84	2245.87	2177.18	3273.94	4227.11	2973.63	2586.73	0.985617			1.72065			1.27548			1.6959			233|0|0807|CDS|Noc_0216|GI:77163751;InterPro:IPR008554;GeneID:3706271|NC_007484|77163561|glutaredoxin 2|NC_007484|239767-240057||Nitrosococcus oceani ATCC 19707, complete genome.|2008-10-17|GenBank
Noc_0216080700000233	BLOCK4	1808.56	2221.62	2023.44	2075.09	3051.27	3295.63	2216.88	2363.93	0.983323			1.57484			1.13663			1.54858			233|0|0807|CDS|Noc_0216|GI:77163751;InterPro:IPR008554;GeneID:3706271|NC_007484|77163561|glutaredoxin 2|NC_007484|239767-240057||Nitrosococcus oceani ATCC 19707, complete genome.|2008-10-17|GenBank
Noc_0217080700000234	BLOCK1	584.21	475.954	571.78	430.662	560.088	525.213	563.574	444.226	1.05758	1.0818	0.0809871	1.02371	1.0297	0.0841275	0.950608	0.908172	0.0762844	1.08266	1.10901	0.0198824	234|0|0807|CDS|Noc_0217|GI:77163752;InterPro:IPR007581;GeneID:3706272|NC_007484|77163561|deoxyribonuclease V|NC_007484|240162-240821||Nitrosococcus oceani ATCC 19707, complete genome.|2008-10-17|GenBank
Noc_0217080700000234	BLOCK2	708.802	594.788	582.938	527.409	636.417	605.068	590.664	460.172	1.17404			0.952358			0.80611			1.11811			234|0|0807|CDS|Noc_0217|GI:77163752;InterPro:IPR007581;GeneID:3706272|NC_007484|77163561|deoxyribonuclease V|NC_007484|240162-240821||Nitrosococcus oceani ATCC 19707, complete genome.|2008-10-17|GenBank
Noc_0217080700000234	BLOCK3	579.562	643.997	608.357	491.881	573.155	643.98	602.101	494.664	1.11209			0.99475			0.896374			1.10625			234|0|0807|CDS|Noc_0217|GI:77163752;InterPro:IPR007581;GeneID:3706272|NC_007484|77163561|deoxyribonuclease V|NC_007484|240162-240821||Nitrosococcus oceani ATCC 19707, complete genome.|2008-10-17|GenBank
Noc_0217080700000234	BLOCK4	497.222	505.463	569.697	449.822	621.684	529.391	556.911	425.314	0.983489			1.14799			0.979595			1.12904			234|0|0807|CDS|Noc_0217|GI:77163752;InterPro:IPR007581;GeneID:3706272|NC_007484|77163561|deoxyribonuclease V|NC_007484|240162-240821||Nitrosococcus oceani ATCC 19707, complete genome.|2008-10-17|GenBank
Noc_0218080700000235	BLOCK1	1537.63	1292.24	1111.38	976.995	712.619	534.736	879.525	938.532	1.35506	1.21765	0.126755	0.44078	0.505766	0.0456755	0.642451	0.689249	0.0527331	0.597286	0.611932	0.0303143	235|0|0807|CDS|Noc_0218|GI:77163753;InterPro:IPR006047;InterPro:IPR006589;GeneID:3706273|NC_007484|77163561|Alpha amylase, catalytic region|NC_007484|241013-242965||Nitrosococcus oceani ATCC 19707, complete genome.|2008-10-17|GenBank
Noc_0218080700000235	BLOCK2	1478.3	1633.92	1469.18	1368.95	861.464	810.788	1336.8	925.731	1.09657			0.537319			0.726982			0.589209			235|0|0807|CDS|Noc_0218|GI:77163753;InterPro:IPR006047;InterPro:IPR006589;GeneID:3706273|NC_007484|77163561|Alpha amylase, catalytic region|NC_007484|241013-242965||Nitrosococcus oceani ATCC 19707, complete genome.|2008-10-17|GenBank
Noc_0218080700000235	BLOCK3	1788.27	1469.48	1197.68	1318.51	917.862	733.726	1174.22	928.234	1.29471			0.506972			0.645369			0.656383			235|0|0807|CDS|Noc_0218|GI:77163753;InterPro:IPR006047;InterPro:IPR006589;GeneID:3706273|NC_007484|77163561|Alpha amylase, catalytic region|NC_007484|241013-242965||Nitrosococcus oceani ATCC 19707, complete genome.|2008-10-17|GenBank
Noc_0218080700000235	BLOCK4	1485.56	1311.66	1336.66	1151.37	734.781	770.102	1058.62	1017.45	1.12427			0.537993			0.742192			0.60485			235|0|0807|CDS|Noc_0218|GI:77163753;InterPro:IPR006047;InterPro:IPR006589;GeneID:3706273|NC_007484|77163561|Alpha amylase, catalytic region|NC_007484|241013-242965||Nitrosococcus oceani ATCC 19707, complete genome.|2008-10-17|GenBank
Noc_0219080700000236	BLOCK1	958.329	996.453	869.364	804.885	751.992	697.66	743.535	705.159	1.16756	1.14292	0.0420351	0.741592	0.742957	0.00882996	0.741102	0.770203	0.0430299	0.865852	0.849151	0.0332275	236|0|0807|CDS|Noc_0219|GI:77163754;InterPro:IPR001537;InterPro:IPR004441;GeneID:3706274|NC_007484|77163561|RNA methyltransferase TrmH, group 3|NC_007484|243038-243862||Nitrosococcus oceani ATCC 19707, complete genome.|2008-10-17|GenBank
Noc_0219080700000236	BLOCK2	966.577	862.568	797.953	740.877	701.136	664.381	712.69	696.855	1.18866			0.746532			0.770603			0.887373			236|0|0807|CDS|Noc_0219|GI:77163754;InterPro:IPR001537;InterPro:IPR004441;GeneID:3706274|NC_007484|77163561|RNA methyltransferase TrmH, group 3|NC_007484|243038-243862||Nitrosococcus oceani ATCC 19707, complete genome.|2008-10-17|GenBank
Noc_0219080700000236	BLOCK3	837.598	1063.41	885.134	818.826	729.837	660.639	686.961	716.381	1.11564			0.73144			0.738208			0.816027			236|0|0807|CDS|Noc_0219|GI:77163754;InterPro:IPR001537;InterPro:IPR004441;GeneID:3706274|NC_007484|77163561|RNA methyltransferase TrmH, group 3|NC_007484|243038-243862||Nitrosococcus oceani ATCC 19707, complete genome.|2008-10-17|GenBank
Noc_0219080700000236	BLOCK4	1093.47	881.613	933.897	861.931	714.678	771.106	857.531	783.564	1.09982			0.752264			0.830899			0.827353			236|0|0807|CDS|Noc_0219|GI:77163754;InterPro:IPR001537;InterPro:IPR004441;GeneID:3706274|NC_007484|77163561|RNA methyltransferase TrmH, group 3|NC_007484|243038-243862||Nitrosococcus oceani ATCC 19707, complete genome.|2008-10-17|GenBank
Noc_0220080700000237	BLOCK1	3299.2	3453.65	7902.12	7435.57	13077.7	14123.1	8233.72	8475.87	0.440278	0.473354	0.0329927	4.02804	3.7628	0.4102	2.47445	2.39629	0.192391	1.77346	1.77176	0.0952872	237|0|0807|CDS|Noc_0220|GI:77163755;InterPro:IPR000529;GeneID:3706275|NC_007484|77163561|ribosomal protein S6|NC_007484|244005-244475||Nitrosococcus oceani ATCC 19707, complete genome.|2008-10-17|GenBank
Noc_0220080700000237	BLOCK2	3904.48	4529.97	8514.55	9077.17	14605.2	15564.8	9693.27	9843.93	0.479456			3.57699			2.31636			1.71501			237|0|0807|CDS|Noc_0220|GI:77163755;InterPro:IPR000529;GeneID:3706275|NC_007484|77163561|ribosomal protein S6|NC_007484|244005-244475||Nitrosococcus oceani ATCC 19707, complete genome.|2008-10-17|GenBank
Noc_0220080700000237	BLOCK3	3509.93	4031.95	8068.64	8431.22	16469.2	14969	10013.3	9740.03	0.457087			4.16848			2.61915			1.90536			237|0|0807|CDS|Noc_0220|GI:77163755;InterPro:IPR000529;GeneID:3706275|NC_007484|77163561|ribosomal protein S6|NC_007484|244005-244475||Nitrosococcus oceani ATCC 19707, complete genome.|2008-10-17|GenBank
Noc_0220080700000237	BLOCK4	4030.26	4403.07	8500.02	7824.84	14259.2	13382.5	8400.83	9943.38	0.516594			3.27768			2.17521			1.69323			237|0|0807|CDS|Noc_0220|GI:77163755;InterPro:IPR000529;GeneID:3706275|NC_007484|77163561|ribosomal protein S6|NC_007484|244005-244475||Nitrosococcus oceani ATCC 19707, complete genome.|2008-10-17|GenBank
Noc_0222080700000239	BLOCK1	1976.07	2326.98	3961.6	4730.84	10293	7849.23	3503.47	4753.55	0.495034	0.471098	0.0189538	4.21612	4.36794	0.2352	1.91888	2.0491	0.108575	2.08712	2.0561	0.100812	239|0|0807|CDS|Noc_0222|GI:77163757;InterPro:IPR000244;GeneID:3706277|NC_007484|77163561|ribosomal protein L9|NC_007484|244898-245353||Nitrosococcus oceani ATCC 19707, complete genome.|2008-10-17|GenBank
Noc_0222080700000239	BLOCK2	1746.61	2068.9	3634.5	4867.62	9249.01	8037.68	3109.21	5172.74	0.448771			4.53064			2.1706			2.03322			239|0|0807|CDS|Noc_0222|GI:77163757;InterPro:IPR000244;GeneID:3706277|NC_007484|77163561|ribosomal protein L9|NC_007484|244898-245353||Nitrosococcus oceani ATCC 19707, complete genome.|2008-10-17|GenBank
Noc_0222080700000239	BLOCK3	2077.93	2219.72	3893.37	5275.77	9238.14	8473.68	3543.76	5098.84	0.468709			4.12128			2.011			1.93168			239|0|0807|CDS|Noc_0222|GI:77163757;InterPro:IPR000244;GeneID:3706277|NC_007484|77163561|ribosomal protein L9|NC_007484|244898-245353||Nitrosococcus oceani ATCC 19707, complete genome.|2008-10-17|GenBank
Noc_0222080700000239	BLOCK4	1621.32	2018.13	2973.84	4738.87	8812.14	7942.86	3105.21	4522.79	0.471877			4.60372			2.09592			2.17239			239|0|0807|CDS|Noc_0222|GI:77163757;InterPro:IPR000244;GeneID:3706277|NC_007484|77163561|ribosomal protein L9|NC_007484|244898-245353||Nitrosococcus oceani ATCC 19707, complete genome.|2008-10-17|GenBank
Noc_0223080700000240	BLOCK1	2111.52	1823.65	2050.71	2353.79	4453.85	4529.38	1948.38	2097.97	0.893441	0.899215	0.00961296	2.28281	2.19038	0.131562	1.02826	1.03197	0.0947252	2.03956	1.96932	0.113882	240|0|0807|CDS|Noc_0223|GI:77163758;InterPro:IPR003593;InterPro:IPR007692;InterPro:IPR007693;InterPro:IPR007694;GeneID:3706278|NC_007484|77163561|DnaB helicase|NC_007484|245434-246852||Nitrosococcus oceani ATCC 19707, complete genome.|2008-10-17|GenBank
Noc_0223080700000240	BLOCK2	2257.33	1791.35	1998.96	2445.51	4072.69	4181.84	1573.64	2113.61	0.910947			2.03882			0.91073			1.85726			240|0|0807|CDS|Noc_0223|GI:77163758;InterPro:IPR003593;InterPro:IPR007692;InterPro:IPR007693;InterPro:IPR007694;GeneID:3706278|NC_007484|77163561|DnaB helicase|NC_007484|245434-246852||Nitrosococcus oceani ATCC 19707, complete genome.|2008-10-17|GenBank
Noc_0223080700000240	BLOCK3	1924.2	1767.04	1979.6	2108.66	4209.66	4341.29	2101.2	2111.78	0.902887			2.31655			1.14135			2.09158			240|0|0807|CDS|Noc_0223|GI:77163758;InterPro:IPR003593;InterPro:IPR007692;InterPro:IPR007693;InterPro:IPR007694;GeneID:3706278|NC_007484|77163561|DnaB helicase|NC_007484|245434-246852||Nitrosococcus oceani ATCC 19707, complete genome.|2008-10-17|GenBank
Noc_0223080700000240	BLOCK4	2093.18	1683.43	2023.92	2221.45	3849.84	4169.23	2028.05	1928.13	0.889583			2.12335			1.04755			1.8889			240|0|0807|CDS|Noc_0223|GI:77163758;InterPro:IPR003593;InterPro:IPR007692;InterPro:IPR007693;InterPro:IPR007694;GeneID:3706278|NC_007484|77163561|DnaB helicase|NC_007484|245434-246852||Nitrosococcus oceani ATCC 19707, complete genome.|2008-10-17|GenBank
Noc_0224080700000241	BLOCK1	525.827	525.533	554.383	466.174	429.294	491.64	487.242	474.101	1.03018	1.06361	0.0362931	0.875946	0.901541	0.0280385	0.91438	0.854125	0.041395	0.902385	0.959589	0.0615195	241|0|0807|CDS|Noc_0224|GI:77163759;InterPro:IPR000821;InterPro:IPR001608;InterPro:IPR006162;InterPro:IPR011079;GeneID:3706279|NC_007484|77163561|alanine racemase region|NC_007484|246882-247952||Nitrosococcus oceani ATCC 19707, complete genome.|2008-10-17|GenBank
Noc_0224080700000241	BLOCK2	499.205	515.893	498.394	422.08	417.132	537.319	406.15	429.256	1.1028			0.940256			0.822981			1.03691			241|0|0807|CDS|Noc_0224|GI:77163759;InterPro:IPR000821;InterPro:IPR001608;InterPro:IPR006162;InterPro:IPR011079;GeneID:3706279|NC_007484|77163561|alanine racemase region|NC_007484|246882-247952||Nitrosococcus oceani ATCC 19707, complete genome.|2008-10-17|GenBank
Noc_0224080700000241	BLOCK3	491.199	511.981	472.931	495.938	419.495	470.611	393.036	441.555	1.03541			0.887284			0.831945			0.918705			241|0|0807|CDS|Noc_0224|GI:77163759;InterPro:IPR000821;InterPro:IPR001608;InterPro:IPR006162;InterPro:IPR011079;GeneID:3706279|NC_007484|77163561|alanine racemase region|NC_007484|246882-247952||Nitrosococcus oceani ATCC 19707, complete genome.|2008-10-17|GenBank
Noc_0224080700000241	BLOCK4	515.341	521.453	429.487	525.164	440.481	495.412	417.73	460.637	1.08604			0.90268			0.847195			0.980351			241|0|0807|CDS|Noc_0224|GI:77163759;InterPro:IPR000821;InterPro:IPR001608;InterPro:IPR006162;InterPro:IPR011079;GeneID:3706279|NC_007484|77163561|alanine racemase region|NC_007484|246882-247952||Nitrosococcus oceani ATCC 19707, complete genome.|2008-10-17|GenBank
Noc_0225080700000242	BLOCK1	2267.48	2207.51	1752.82	1649.78	779.691	831.316	1350.41	1329.33	1.31517	1.23654	0.0927393	0.360002	0.390167	0.0485956	0.598825	0.604889	0.0410142	0.473464	0.479128	0.0209815	242|0|0807|CDS|Noc_0225|GI:77163760;InterPro:IPR001553;InterPro:IPR001984;InterPro:IPR003593;InterPro:IPR004504;GeneID:3706280|NC_007484|77163561|DNA repair protein RadA|NC_007484|247958-249328|Sms; stabilizes the strand-invasion intermediate during the DNA repair; involved in recombination of donor DNA and plays an important role in DNA damage repair after exposure to mutagenic agents|Nitrosococ…
Noc_0225080700000242	BLOCK2	2211.96	2739.88	2178.26	1755.26	898.428	951.002	1545.9	1496.05	1.25888			0.373483			0.614308			0.470172			242|0|0807|CDS|Noc_0225|GI:77163760;InterPro:IPR001553;InterPro:IPR001984;InterPro:IPR003593;InterPro:IPR004504;GeneID:3706280|NC_007484|77163561|DNA repair protein RadA|NC_007484|247958-249328|Sms; stabilizes the strand-invasion intermediate during the DNA repair; involved in recombination of donor DNA and plays an important role in DNA damage repair after exposure to mutagenic agents|Nitrosococ…
Noc_0225080700000242	BLOCK3	1813.35	1681.63	1761.76	1408.8	776.219	840.475	1203.7	1077.78	1.10232			0.462576			0.652786			0.509907			242|0|0807|CDS|Noc_0225|GI:77163760;InterPro:IPR001553;InterPro:IPR001984;InterPro:IPR003593;InterPro:IPR004504;GeneID:3706280|NC_007484|77163561|DNA repair protein RadA|NC_007484|247958-249328|Sms; stabilizes the strand-invasion intermediate during the DNA repair; involved in recombination of donor DNA and plays an important role in DNA damage repair after exposure to mutagenic agents|Nitrosococ…
Noc_0225080700000242	BLOCK4	2641.79	2795.42	2181.94	2100.07	966.87	1015.58	1525.64	1484.6	1.26978			0.364608			0.553636			0.462971			242|0|0807|CDS|Noc_0225|GI:77163760;InterPro:IPR001553;InterPro:IPR001984;InterPro:IPR003593;InterPro:IPR004504;GeneID:3706280|NC_007484|77163561|DNA repair protein RadA|NC_007484|247958-249328|Sms; stabilizes the strand-invasion intermediate during the DNA repair; involved in recombination of donor DNA and plays an important role in DNA damage repair after exposure to mutagenic agents|Nitrosococ…
Noc_0226080700000243	BLOCK1	415.281	360.95	337.633	342.846	228.827	278.141	341.835	282.245	1.14071	1.15525	0.0810568	0.653115	0.69811	0.0686119	0.803989	0.794065	0.0453583	0.745016	0.803149	0.0438534	243|0|0807|CDS|Noc_0226|GI:77163761;InterPro:IPR000014;InterPro:IPR000160;InterPro:IPR000700;InterPro:IPR001610;InterPro:IPR001633;GeneID:3706281|NC_007484|77163561|PAS sensor diguanylate cyclase and phophodiesterase|NC_007484|249384-251159||Nitrosococcus oceani ATCC 19707, complete genome.|2008-10-17|GenBank
Noc_0226080700000243	BLOCK2	449.092	368.182	333.087	322.736	260.703	284.223	335.539	283.702	1.24618			0.66676			0.75769			0.830904			243|0|0807|CDS|Noc_0226|GI:77163761;InterPro:IPR000014;InterPro:IPR000160;InterPro:IPR000700;InterPro:IPR001610;InterPro:IPR001633;GeneID:3706281|NC_007484|77163561|PAS sensor diguanylate cyclase and phophodiesterase|NC_007484|249384-251159||Nitrosococcus oceani ATCC 19707, complete genome.|2008-10-17|GenBank
Noc_0226080700000243	BLOCK3	423.175	376.175	329.405	347.138	262.579	274.783	312.396	295.416	1.18152			0.672248			0.760383			0.794276			243|0|0807|CDS|Noc_0226|GI:77163761;InterPro:IPR000014;InterPro:IPR000160;InterPro:IPR000700;InterPro:IPR001610;InterPro:IPR001633;GeneID:3706281|NC_007484|77163561|PAS sensor diguanylate cyclase and phophodiesterase|NC_007484|249384-251159||Nitrosococcus oceani ATCC 19707, complete genome.|2008-10-17|GenBank
Noc_0226080700000243	BLOCK4	374.55	324.06	329.92	333.79	275.156	283.955	306.529	290.223	1.05258			0.800318			0.854198			0.842402			243|0|0807|CDS|Noc_0226|GI:77163761;InterPro:IPR000014;InterPro:IPR000160;InterPro:IPR000700;InterPro:IPR001610;InterPro:IPR001633;GeneID:3706281|NC_007484|77163561|PAS sensor diguanylate cyclase and phophodiesterase|NC_007484|249384-251159||Nitrosococcus oceani ATCC 19707, complete genome.|2008-10-17|GenBank
Noc_0227080700000244	BLOCK1	1122.8	949.946	904.017	889.834	538.363	589.723	843.046	700.245	1.15547	1.19646	0.0480745	0.544247	0.558842	0.0550758	0.744563	0.720717	0.033064	0.628863	0.668217	0.0670016	244|0|0807|CDS|Noc_0227|GI:77163762;InterPro:IPR000014;InterPro:IPR000700;InterPro:IPR001610;InterPro:IPR007895;GeneID:3706282|NC_007484|77163561|PAS /MASE1 sensor domain-containing protein|NC_007484|251159-252547||Nitrosococcus oceani ATCC 19707, complete genome.|2008-10-17|GenBank
Noc_0227080700000244	BLOCK2	1138.98	1263.85	1024.81	926.681	580.732	589.556	746.925	876.968	1.23128			0.487045			0.675824			0.59969			244|0|0807|CDS|Noc_0227|GI:77163762;InterPro:IPR000014;InterPro:IPR000700;InterPro:IPR001610;InterPro:IPR007895;GeneID:3706282|NC_007484|77163561|PAS /MASE1 sensor domain-containing protein|NC_007484|251159-252547||Nitrosococcus oceani ATCC 19707, complete genome.|2008-10-17|GenBank
Noc_0227080700000244	BLOCK3	933.586	937.273	763.705	856.494	514.066	613.048	622.657	716.584	1.15471			0.602458			0.715842			0.695663			244|0|0807|CDS|Noc_0227|GI:77163762;InterPro:IPR000014;InterPro:IPR000700;InterPro:IPR001610;InterPro:IPR007895;GeneID:3706282|NC_007484|77163561|PAS /MASE1 sensor domain-containing protein|NC_007484|251159-252547||Nitrosococcus oceani ATCC 19707, complete genome.|2008-10-17|GenBank
Noc_0227080700000244	BLOCK4	1000.81	1023.72	754.344	872.577	592.473	625.521	766.349	745.241	1.24439			0.601618			0.746637			0.748651			244|0|0807|CDS|Noc_0227|GI:77163762;InterPro:IPR000014;InterPro:IPR000700;InterPro:IPR001610;InterPro:IPR007895;GeneID:3706282|NC_007484|77163561|PAS /MASE1 sensor domain-containing protein|NC_007484|251159-252547||Nitrosococcus oceani ATCC 19707, complete genome.|2008-10-17|GenBank
Noc_0228080700000245	BLOCK1	5612.37	5623.4	6748.62	5340.03	7467.91	6019.98	6967.49	7523.14	0.929447	0.898882	0.0667439	1.20044	1.22093	0.0291588	1.28969	1.35863	0.059743	1.11575	1.09742	0.0861325	245|0|0807|CDS|Noc_0228|GI:77163763;InterPro:IPR005265;GeneID:3706283|NC_007484|77163561|hypothetical protein|NC_007484|252777-253196||Nitrosococcus oceani ATCC 19707, complete genome.|2008-10-17|GenBank
Noc_0228080700000245	BLOCK2	4996.16	5373.67	4974.89	5772.99	7449.52	5522.53	6803.68	7995.31	0.964825			1.25094			1.42712			1.20694			245|0|0807|CDS|Noc_0228|GI:77163763;InterPro:IPR005265;GeneID:3706283|NC_007484|77163561|hypothetical protein|NC_007484|252777-253196||Nitrosococcus oceani ATCC 19707, complete genome.|2008-10-17|GenBank
Noc_0228080700000245	BLOCK3	5635.98	6263.33	6835.73	7868.43	7812.19	6949.03	7414.87	8455.51	0.809248			1.24051			1.33372			1.00388			245|0|0807|CDS|Noc_0228|GI:77163763;InterPro:IPR005265;GeneID:3706283|NC_007484|77163561|hypothetical protein|NC_007484|252777-253196||Nitrosococcus oceani ATCC 19707, complete genome.|2008-10-17|GenBank
Noc_0228080700000245	BLOCK4	5061.87	6250.86	5983.62	6698.69	6976.27	6506.56	7466.72	8190.06	0.892008			1.19183			1.384			1.06312			245|0|0807|CDS|Noc_0228|GI:77163763;InterPro:IPR005265;GeneID:3706283|NC_007484|77163561|hypothetical protein|NC_007484|252777-253196||Nitrosococcus oceani ATCC 19707, complete genome.|2008-10-17|GenBank
Noc_0229080700000246	BLOCK1	8463.9	7294.95	7200.33	7401.84	6663.4	6323.02	6551.39	7904.15	1.07921	1.04523	0.0241223	0.824072	0.775594	0.0355648	0.917297	0.86988	0.0332875	0.889349	0.8113	0.0559975	246|0|0807|CDS|Noc_0229|GI:77163764;InterPro:IPR001451;InterPro:IPR007691;GeneID:3706284|NC_007484|77163561|UDP-3-O-(3-hydroxymyristoyl) glucosamine N-acyltransferase, LpxD|NC_007484|253253-254296||Nitrosococcus oceani ATCC 19707, complete genome.|2008-10-17|GenBank
Noc_0229080700000246	BLOCK2	7576.93	8840.9	7858.41	8137.16	6303.23	5828.76	6393.92	7627.19	1.0264			0.738952			0.854017			0.75846			246|0|0807|CDS|Noc_0229|GI:77163764;InterPro:IPR001451;InterPro:IPR007691;GeneID:3706284|NC_007484|77163561|UDP-3-O-(3-hydroxymyristoyl) glucosamine N-acyltransferase, LpxD|NC_007484|253253-254296||Nitrosococcus oceani ATCC 19707, complete genome.|2008-10-17|GenBank
Noc_0229080700000246	BLOCK3	8900.96	8283.3	7727.53	8709.46	6704.39	6590.46	6769.82	7687.79	1.04546			0.773664			0.841329			0.808837			246|0|0807|CDS|Noc_0229|GI:77163764;InterPro:IPR001451;InterPro:IPR007691;GeneID:3706284|NC_007484|77163561|UDP-3-O-(3-hydroxymyristoyl) glucosamine N-acyltransferase, LpxD|NC_007484|253253-254296||Nitrosococcus oceani ATCC 19707, complete genome.|2008-10-17|GenBank
Noc_0229080700000246	BLOCK4	7942.09	7809.23	7383.13	7911.48	6477.32	5583.31	5910.7	7743.78	1.02986			0.76569			0.866878			0.788554			246|0|0807|CDS|Noc_0229|GI:77163764;InterPro:IPR001451;InterPro:IPR007691;GeneID:3706284|NC_007484|77163561|UDP-3-O-(3-hydroxymyristoyl) glucosamine N-acyltransferase, LpxD|NC_007484|253253-254296||Nitrosococcus oceani ATCC 19707, complete genome.|2008-10-17|GenBank
Noc_0230080700000247	BLOCK1	1176.78	1492.62	1054.47	1022.01	1110.11	1186.38	846.014	1070.64	1.28554	1.21841	0.142935	0.860306	0.870977	0.0468127	0.718008	0.787627	0.0835177	1.10596	1.05651	0.0739983	247|0|0807|CDS|Noc_0230|GI:77163765;InterPro:IPR006651;InterPro:IPR006652;InterPro:IPR011498;GeneID:3706285|NC_007484|77163561|hypothetical protein|NC_007484|254265-255284||Nitrosococcus oceani ATCC 19707, complete genome.|2008-10-17|GenBank
Noc_0230080700000247	BLOCK2	971.204	1220.35	1051.46	1025.29	982.43	1065.11	873.344	1029.63	1.05528			0.934289			0.868325			0.985934			247|0|0807|CDS|Noc_0230|GI:77163765;InterPro:IPR006651;InterPro:IPR006652;InterPro:IPR011498;GeneID:3706285|NC_007484|77163561|hypothetical protein|NC_007484|254265-255284||Nitrosococcus oceani ATCC 19707, complete genome.|2008-10-17|GenBank
Noc_0230080700000247	BLOCK3	1450.99	1282.7	942.098	1039.6	1091.42	1154.48	878.622	1070.9	1.37947			0.821565			0.713147			1.13333			247|0|0807|CDS|Noc_0230|GI:77163765;InterPro:IPR006651;InterPro:IPR006652;InterPro:IPR011498;GeneID:3706285|NC_007484|77163561|hypothetical protein|NC_007484|254265-255284||Nitrosococcus oceani ATCC 19707, complete genome.|2008-10-17|GenBank
Noc_0230080700000247	BLOCK4	1366.02	1177.97	1137.44	1068.29	1077.69	1129.86	1059.12	1105.88	1.15336			0.867749			0.851026			1.00082			247|0|0807|CDS|Noc_0230|GI:77163765;InterPro:IPR006651;InterPro:IPR006652;InterPro:IPR011498;GeneID:3706285|NC_007484|77163561|hypothetical protein|NC_007484|254265-255284||Nitrosococcus oceani ATCC 19707, complete genome.|2008-10-17|GenBank
Noc_0231080700000248	BLOCK1	3652.08	3424.97	3491.44	3282.97	1606.77	1586.73	3075.82	2654.62	1.04467	1.05469	0.0341418	0.451248	0.541202	0.0712836	0.809721	0.85249	0.0382841	0.471407	0.570148	0.069331	248|0|0807|CDS|Noc_0231|GI:77163766;GeneID:3706286|NC_007484|77163561|hypothetical protein|NC_007484|255421-256185||Nitrosococcus oceani ATCC 19707, complete genome.|2008-10-17|GenBank
Noc_0231080700000248	BLOCK2	3753.59	2937.4	3566.91	3014.18	2144.77	2022.2	3112	2738.08	1.0167			0.622774			0.874321			0.633175			248|0|0807|CDS|Noc_0231|GI:77163766;GeneID:3706286|NC_007484|77163561|hypothetical protein|NC_007484|255421-256185||Nitrosococcus oceani ATCC 19707, complete genome.|2008-10-17|GenBank
Noc_0231080700000248	BLOCK3	3811.84	3179.15	3202.94	3159.98	2010.66	1695.79	2903.19	2915.86	1.09871			0.530175			0.832364			0.582508			248|0|0807|CDS|Noc_0231|GI:77163766;GeneID:3706286|NC_007484|77163561|hypothetical protein|NC_007484|255421-256185||Nitrosococcus oceani ATCC 19707, complete genome.|2008-10-17|GenBank
Noc_0231080700000248	BLOCK4	3630.84	3117.96	3399.32	2975.46	1964.52	1818.92	3177.91	2852.51	1.05867			0.560609			0.893554			0.593502			248|0|0807|CDS|Noc_0231|GI:77163766;GeneID:3706286|NC_007484|77163561|hypothetical protein|NC_007484|255421-256185||Nitrosococcus oceani ATCC 19707, complete genome.|2008-10-17|GenBank
Noc_0232080700000249	BLOCK1	5426.05	5480.29	4410.88	4247.33	925.629	1246.57	3521.07	3051.47	1.25965	1.2251	0.0729498	0.199169	0.193704	0.014476	0.602635	0.611836	0.0469284	0.250884	0.236808	0.0145526	249|0|0807|CDS|Noc_0232|GI:77163767;GeneID:3706287|NC_007484|77163561|hypothetical protein|NC_007484|256439-257734||Nitrosococcus oceani ATCC 19707, complete genome.|2008-10-17|GenBank
Noc_0232080700000249	BLOCK2	4573.73	5161.91	4855.77	3712.21	862.303	1048.24	3291.03	2940.77	1.13628			0.196242			0.640102			0.222986			249|0|0807|CDS|Noc_0232|GI:77163767;GeneID:3706287|NC_007484|77163561|hypothetical protein|NC_007484|256439-257734||Nitrosococcus oceani ATCC 19707, complete genome.|2008-10-17|GenBank
Noc_0232080700000249	BLOCK3	5308.96	5376.45	4684.21	4218.69	896.497	1309.41	3736.43	3261.89	1.20022			0.206441			0.654942			0.247775			249|0|0807|CDS|Noc_0232|GI:77163767;GeneID:3706287|NC_007484|77163561|hypothetical protein|NC_007484|256439-257734||Nitrosococcus oceani ATCC 19707, complete genome.|2008-10-17|GenBank
Noc_0232080700000249	BLOCK4	6279.69	5447.75	4843.54	4148.23	807.624	1220.81	3538.46	2907.72	1.30424			0.172965			0.549666			0.225588			249|0|0807|CDS|Noc_0232|GI:77163767;GeneID:3706287|NC_007484|77163561|hypothetical protein|NC_007484|256439-257734||Nitrosococcus oceani ATCC 19707, complete genome.|2008-10-17|GenBank
Noc_0233080700000250	BLOCK1	2881.92	3171.65	3278.53	2852.17	3133.88	3566.97	2311.68	3081.83	0.987418	1.01375	0.138561	1.10692	1.09508	0.0775064	0.890964	0.894085	0.0529638	1.093	1.10211	0.0757549	250|0|0807|CDS|Noc_0233|GI:77163768;InterPro:IPR001640;GeneID:3706288|NC_007484|77163561|prolipoprotein diacylglyceryl transferase|NC_007484|257924-258736||Nitrosococcus oceani ATCC 19707, complete genome.|2008-10-17|GenBank
Noc_0233080700000250	BLOCK2	2994.27	3215.85	3494.75	2384.87	3480.16	3132.12	2600.19	2750.8	1.05621			1.06476			0.861657			1.12461			250|0|0807|CDS|Noc_0233|GI:77163768;InterPro:IPR001640;GeneID:3706288|NC_007484|77163561|prolipoprotein diacylglyceryl transferase|NC_007484|257924-258736||Nitrosococcus oceani ATCC 19707, complete genome.|2008-10-17|GenBank
Noc_0233080700000250	BLOCK3	3274.37	3039.6	3863.94	3653.53	3718.8	3832.35	2855.01	3268.5	0.839906			1.19594			0.969835			1.00448			250|0|0807|CDS|Noc_0233|GI:77163768;InterPro:IPR001640;GeneID:3706288|NC_007484|77163561|prolipoprotein diacylglyceryl transferase|NC_007484|257924-258736||Nitrosococcus oceani ATCC 19707, complete genome.|2008-10-17|GenBank
Noc_0233080700000250	BLOCK4	3206.67	2978.88	2535.98	2744.11	2997.95	3266.07	2548.96	2732.77	1.17148			1.01269			0.853883			1.18635			250|0|0807|CDS|Noc_0233|GI:77163768;InterPro:IPR001640;GeneID:3706288|NC_007484|77163561|prolipoprotein diacylglyceryl transferase|NC_007484|257924-258736||Nitrosococcus oceani ATCC 19707, complete genome.|2008-10-17|GenBank
Noc_0234080700000251	BLOCK1	2283.89	1948.42	2634.54	1960.99	2630.04	3015.18	2011.63	2058.43	0.920963	0.984559	0.0731397	1.33384	1.25757	0.0614933	0.961663	0.917378	0.0417959	1.22842	1.23572	0.0614887	251|0|0807|CDS|Noc_0234|GI:77163769;InterPro:IPR000398;GeneID:3706289|NC_007484|77163561|thymidylate synthase|NC_007484|258764-259558||Nitrosococcus oceani ATCC 19707, complete genome.|2008-10-17|GenBank
Noc_0234080700000251	BLOCK2	2526.8	2354.67	2577.62	2386.5	3009.53	3234.52	2289.95	2185.34	0.983353			1.27913			0.91679			1.25784			251|0|0807|CDS|Noc_0234|GI:77163769;InterPro:IPR000398;GeneID:3706289|NC_007484|77163561|thymidylate synthase|NC_007484|258764-259558||Nitrosococcus oceani ATCC 19707, complete genome.|2008-10-17|GenBank
Noc_0234080700000251	BLOCK3	2165.37	2358.87	2409.88	2369.63	2780.25	2741.08	1957.46	2248.38	0.946593			1.22038			0.929621			1.15521			251|0|0807|CDS|Noc_0234|GI:77163769;InterPro:IPR000398;GeneID:3706289|NC_007484|77163561|thymidylate synthase|NC_007484|258764-259558||Nitrosococcus oceani ATCC 19707, complete genome.|2008-10-17|GenBank
Noc_0234080700000251	BLOCK4	2206.28	2197.19	2205.2	1844.62	2783.17	2487.4	1791.09	2002.23	1.08733			1.19691			0.861438			1.30143			251|0|0807|CDS|Noc_0234|GI:77163769;InterPro:IPR000398;GeneID:3706289|NC_007484|77163561|thymidylate synthase|NC_007484|258764-259558||Nitrosococcus oceani ATCC 19707, complete genome.|2008-10-17|GenBank
Noc_0235080700000252	BLOCK1	603.621	544.218	552.649	524.924	794.559	802.093	541.069	475.03	1.06521	1.07061	0.0419719	1.39101	1.3613	0.067089	0.885228	0.886688	0.0908606	1.48171	1.45577	0.0438528	252|0|0807|CDS|Noc_0235|GI:77163770;InterPro:IPR001796;GeneID:3706290|NC_007484|77163561|dihydrofolate reductase|NC_007484|259569-260066||Nitrosococcus oceani ATCC 19707, complete genome.|2008-10-17|GenBank
Noc_0235080700000252	BLOCK2	580.982	579.369	570.369	509.354	785.852	715.509	522.489	465.066	1.07468			1.29388			0.851082			1.39051			252|0|0807|CDS|Noc_0235|GI:77163770;InterPro:IPR001796;GeneID:3706290|NC_007484|77163561|dihydrofolate reductase|NC_007484|259569-260066||Nitrosococcus oceani ATCC 19707, complete genome.|2008-10-17|GenBank
Noc_0235080700000252	BLOCK3	617.904	516.823	525.337	485.594	778.668	718.586	448.212	457.783	1.12246			1.31948			0.798425			1.48107			252|0|0807|CDS|Noc_0235|GI:77163770;InterPro:IPR001796;GeneID:3706290|NC_007484|77163561|dihydrofolate reductase|NC_007484|259569-260066||Nitrosococcus oceani ATCC 19707, complete genome.|2008-10-17|GenBank
Noc_0235080700000252	BLOCK4	506.707	550.011	529.413	506.482	812.023	710.541	554.679	514.735	1.0201			1.44084			1.01201			1.46981			252|0|0807|CDS|Noc_0235|GI:77163770;InterPro:IPR001796;GeneID:3706290|NC_007484|77163561|dihydrofolate reductase|NC_007484|259569-260066||Nitrosococcus oceani ATCC 19707, complete genome.|2008-10-17|GenBank
Noc_0236080700000253	BLOCK1	2454.56	2506.32	2067.23	1564.71	1329.7	1034.1	1361.12	1504.78	1.3659	1.28303	0.126253	0.476488	0.461851	0.0372114	0.577701	0.596989	0.0391442	0.650837	0.592215	0.0724615	253|0|0807|CDS|Noc_0236|GI:77163771;InterPro:IPR001405;GeneID:3706291|NC_007484|77163561|DNA repair protein RadC|NC_007484|260116-260790||Nitrosococcus oceani ATCC 19707, complete genome.|2008-10-17|GenBank
Noc_0236080700000253	BLOCK2	1914.99	2054.06	1657.91	1382.21	1046.99	936.646	1093.6	1480.61	1.30555			0.499778			0.648571			0.652486			253|0|0807|CDS|Noc_0236|GI:77163771;InterPro:IPR001405;GeneID:3706291|NC_007484|77163561|DNA repair protein RadC|NC_007484|260116-260790||Nitrosococcus oceani ATCC 19707, complete genome.|2008-10-17|GenBank
Noc_0236080700000253	BLOCK3	2218.05	2522.49	2493.65	1822.8	1021.65	1155.37	1150.46	1711.27	1.09825			0.459233			0.603672			0.504353			253|0|0807|CDS|Noc_0236|GI:77163771;InterPro:IPR001405;GeneID:3706291|NC_007484|77163561|DNA repair protein RadC|NC_007484|260116-260790||Nitrosococcus oceani ATCC 19707, complete genome.|2008-10-17|GenBank
Noc_0236080700000253	BLOCK4	2363.98	2474.72	1744.33	1807.26	1009.35	983.736	1147.17	1552.87	1.3624			0.411906			0.55801			0.561182			253|0|0807|CDS|Noc_0236|GI:77163771;InterPro:IPR001405;GeneID:3706291|NC_007484|77163561|DNA repair protein RadC|NC_007484|260116-260790||Nitrosococcus oceani ATCC 19707, complete genome.|2008-10-17|GenBank
Noc_0237080700000254	BLOCK1	1942.88	2127.19	3063.7	3766.75	7187.87	7174.17	4969.88	6594.42	0.59587	0.608693	0.0416638	3.5287	3.7653	0.40588	2.84131	2.88269	0.153331	2.10265	2.28383	0.187704	254|0|0807|CDS|Noc_0237|GI:77163772;InterPro:IPR002792;InterPro:IPR005839;InterPro:IPR006463;InterPro:IPR006638;InterPro:IPR007197;GeneID:3706292|NC_007484|77163561|tRNA-i(6)A37 modification enzyme MiaB|NC_007484|260991-262334||Nitrosococcus oceani ATCC 19707, complete genome.|2008-10-17|GenBank
Noc_0237080700000254	BLOCK2	2095.14	1829.71	2711.01	3453.92	6662.77	6598.78	4965.11	6401.45	0.636643			3.37887			2.89605			2.15113			254|0|0807|CDS|Noc_0237|GI:77163772;InterPro:IPR002792;InterPro:IPR005839;InterPro:IPR006463;InterPro:IPR006638;InterPro:IPR007197;GeneID:3706292|NC_007484|77163561|tRNA-i(6)A37 modification enzyme MiaB|NC_007484|260991-262334||Nitrosococcus oceani ATCC 19707, complete genome.|2008-10-17|GenBank
Noc_0237080700000254	BLOCK3	1681.78	1793.69	2711.15	3544.31	7229.55	7696.06	4790.61	5918.81	0.555591			4.29456			3.08143			2.38602			254|0|0807|CDS|Noc_0237|GI:77163772;InterPro:IPR002792;InterPro:IPR005839;InterPro:IPR006463;InterPro:IPR006638;InterPro:IPR007197;GeneID:3706292|NC_007484|77163561|tRNA-i(6)A37 modification enzyme MiaB|NC_007484|260991-262334||Nitrosococcus oceani ATCC 19707, complete genome.|2008-10-17|GenBank
Noc_0237080700000254	BLOCK4	2119.94	1835.74	2542.82	3574.19	7241.16	8024.09	4910.18	5817.55	0.646668			3.85907			2.71198			2.49554			254|0|0807|CDS|Noc_0237|GI:77163772;InterPro:IPR002792;InterPro:IPR005839;InterPro:IPR006463;InterPro:IPR006638;InterPro:IPR007197;GeneID:3706292|NC_007484|77163561|tRNA-i(6)A37 modification enzyme MiaB|NC_007484|260991-262334||Nitrosococcus oceani ATCC 19707, complete genome.|2008-10-17|GenBank
Noc_0238080700000255	BLOCK1	652.18	552.815	566.483	569.796	2042.46	1321.56	553.074	626.881	1.06047	0.854102	0.148067	2.79173	2.81999	0.204417	0.97922	1.13273	0.110878	2.96056	2.41135	0.455661	255|0|0807|CDS|Noc_0238|GI:77163773;InterPro:IPR003714;GeneID:3706293|NC_007484|77163561|PhoH-like protein|NC_007484|262616-263608||Nitrosococcus oceani ATCC 19707, complete genome.|2008-10-17|GenBank
Noc_0238080700000255	BLOCK2	615.631	584.583	643.817	759.166	1827.95	1625.34	665.723	687.164	0.855473			2.87722			1.1272			2.46139			255|0|0807|CDS|Noc_0238|GI:77163773;InterPro:IPR003714;GeneID:3706293|NC_007484|77163561|PhoH-like protein|NC_007484|262616-263608||Nitrosococcus oceani ATCC 19707, complete genome.|2008-10-17|GenBank
Noc_0238080700000255	BLOCK3	541.766	530.03	712.958	771.659	1267.61	1475.83	614.585	665.498	0.721935			2.55967			1.19433			1.84791			255|0|0807|CDS|Noc_0238|GI:77163773;InterPro:IPR003714;GeneID:3706293|NC_007484|77163561|PhoH-like protein|NC_007484|262616-263608||Nitrosococcus oceani ATCC 19707, complete genome.|2008-10-17|GenBank
Noc_0238080700000255	BLOCK4	490.142	534.608	683.495	632.776	1718.17	1408.67	622.979	637.62	0.778525			3.05132			1.23015			2.37553			255|0|0807|CDS|Noc_0238|GI:77163773;InterPro:IPR003714;GeneID:3706293|NC_007484|77163561|PhoH-like protein|NC_007484|262616-263608||Nitrosococcus oceani ATCC 19707, complete genome.|2008-10-17|GenBank
Noc_0239080700000256	BLOCK1	2941.53	3602.28	4499.88	4507.16	6315.01	6367.82	4060.29	3942.95	0.726521	0.729064	0.0632181	1.93814	1.96014	0.0867017	1.22302	1.22519	0.0964521	1.4081	1.42504	0.06316	256|0|0807|CDS|Noc_0239|GI:77163774;InterPro:IPR002036;GeneID:3706294|NC_007484|77163561|hypothetical protein|NC_007484|263605-264066||Nitrosococcus oceani ATCC 19707, complete genome.|2008-10-17|GenBank
Noc_0239080700000256	BLOCK2	2868.86	3208.75	4280.74	5025.19	6340.85	6225.24	3672.97	3597.97	0.65309			2.06761			1.19635			1.35033			256|0|0807|CDS|Noc_0239|GI:77163774;InterPro:IPR002036;GeneID:3706294|NC_007484|77163561|hypothetical protein|NC_007484|263605-264066||Nitrosococcus oceani ATCC 19707, complete genome.|2008-10-17|GenBank
Noc_0239080700000256	BLOCK3	3189.61	3055.31	4293.19	3436.87	5867.66	5740.45	3505	3522.97	0.807874			1.85881			1.12539			1.50168			256|0|0807|CDS|Noc_0239|GI:77163774;InterPro:IPR002036;GeneID:3706294|NC_007484|77163561|hypothetical protein|NC_007484|263605-264066||Nitrosococcus oceani ATCC 19707, complete genome.|2008-10-17|GenBank
Noc_0239080700000256	BLOCK4	3020.52	2892.78	3842.37	4271.7	6275.69	5408.92	3801.33	4217.15	0.728772			1.97599			1.35601			1.44004			256|0|0807|CDS|Noc_0239|GI:77163774;InterPro:IPR002036;GeneID:3706294|NC_007484|77163561|hypothetical protein|NC_007484|263605-264066||Nitrosococcus oceani ATCC 19707, complete genome.|2008-10-17|GenBank
Noc_0240080700000257	BLOCK1	6012.95	6316.49	6574.14	6576.46	6576.36	6049.02	5292.35	5019.77	0.937557	0.973616	0.042498	1.024	1.05606	0.0505814	0.836381	0.81195	0.0191957	0.960061	1.02916	0.0856503	257|0|0807|CDS|Noc_0240|GI:77163775;InterPro:IPR000644;InterPro:IPR005170;GeneID:3706295|NC_007484|77163561|Mg2+/Co2+ transporter|NC_007484|264076-264951||Nitrosococcus oceani ATCC 19707, complete genome.|2008-10-17|GenBank
Noc_0240080700000257	BLOCK2	6145.19	5583.88	6445.07	6009.85	5963.16	6537.16	4761.58	4641.76	0.941721			1.06576			0.801712			1.00364			257|0|0807|CDS|Noc_0240|GI:77163775;InterPro:IPR000644;InterPro:IPR005170;GeneID:3706295|NC_007484|77163561|Mg2+/Co2+ transporter|NC_007484|264076-264951||Nitrosococcus oceani ATCC 19707, complete genome.|2008-10-17|GenBank
Noc_0240080700000257	BLOCK3	6270.16	6554.39	6282.24	6702.08	6280.81	6686.17	5159.39	5004.64	0.987696			1.01111			0.792544			0.998664			257|0|0807|CDS|Noc_0240|GI:77163775;InterPro:IPR000644;InterPro:IPR005170;GeneID:3706295|NC_007484|77163561|Mg2+/Co2+ transporter|NC_007484|264076-264951||Nitrosococcus oceani ATCC 19707, complete genome.|2008-10-17|GenBank
Noc_0240080700000257	BLOCK4	5788.12	5062.26	5151.33	5408.74	5803.17	6385.99	4554.44	4312.06	1.02749			1.12339			0.817161			1.15427			257|0|0807|CDS|Noc_0240|GI:77163775;InterPro:IPR000644;InterPro:IPR005170;GeneID:3706295|NC_007484|77163561|Mg2+/Co2+ transporter|NC_007484|264076-264951||Nitrosococcus oceani ATCC 19707, complete genome.|2008-10-17|GenBank
Noc_0241080700000258	BLOCK1	3462.5	3379.28	2795.67	2540.62	2109.47	1985.34	1932.69	2328.33	1.28212	1.26461	0.0975188	0.5985	0.560266	0.0257352	0.622795	0.631208	0.0523439	0.767352	0.708736	0.0657938	258|0|0807|CDS|Noc_0241|GI:77163776;InterPro:IPR003010;InterPro:IPR004563;GeneID:3706296|NC_007484|77163561|apolipoprotein N-acyltransferase|NC_007484|265021-266586||Nitrosococcus oceani ATCC 19707, complete genome.|2008-10-17|GenBank
Noc_0241080700000258	BLOCK2	2785.79	3404.42	2895.49	2400.59	1865.79	1500.59	1986.67	2099.02	1.16883			0.543823			0.660024			0.635635			258|0|0807|CDS|Noc_0241|GI:77163776;InterPro:IPR003010;InterPro:IPR004563;GeneID:3706296|NC_007484|77163561|apolipoprotein N-acyltransferase|NC_007484|265021-266586||Nitrosococcus oceani ATCC 19707, complete genome.|2008-10-17|GenBank
Noc_0241080700000258	BLOCK3	3439.54	3071.15	2955.68	2405.78	1862.02	1733.87	2199.57	2231.81	1.21435			0.552305			0.680633			0.670691			258|0|0807|CDS|Noc_0241|GI:77163776;InterPro:IPR003010;InterPro:IPR004563;GeneID:3706296|NC_007484|77163561|apolipoprotein N-acyltransferase|NC_007484|265021-266586||Nitrosococcus oceani ATCC 19707, complete genome.|2008-10-17|GenBank
Noc_0241080700000258	BLOCK4	3612.95	3078.96	2169.46	2633.97	1890.35	1766.35	1657.97	2098.74	1.39315			0.546436			0.561382			0.761267			258|0|0807|CDS|Noc_0241|GI:77163776;InterPro:IPR003010;InterPro:IPR004563;GeneID:3706296|NC_007484|77163561|apolipoprotein N-acyltransferase|NC_007484|265021-266586||Nitrosococcus oceani ATCC 19707, complete genome.|2008-10-17|GenBank
Noc_0242080700000259	BLOCK1	9358.75	9298.86	7969.28	7538.68	3135.85	2449.32	5510.07	4693.37	1.2031	1.18156	0.0565618	0.299351	0.322078	0.0239734	0.546878	0.55777	0.0238818	0.360149	0.379691	0.0157553	259|0|0807|CDS|Noc_0242|GI:77163777;InterPro:IPR003445;InterPro:IPR004772;GeneID:3706297|NC_007484|77163561|K+ transporter Trk|NC_007484|266594-268045||Nitrosococcus oceani ATCC 19707, complete genome.|2008-10-17|GenBank
Noc_0242080700000259	BLOCK2	7479.95	9495.45	8280.95	6693.4	2932.12	2728.76	4777.31	4641.65	1.13363			0.333475			0.554859			0.378038			259|0|0807|CDS|Noc_0242|GI:77163777;InterPro:IPR003445;InterPro:IPR004772;GeneID:3706297|NC_007484|77163561|K+ transporter Trk|NC_007484|266594-268045||Nitrosococcus oceani ATCC 19707, complete genome.|2008-10-17|GenBank
Noc_0242080700000259	BLOCK3	9846.1	8931.2	7245.1	7756.19	2894.84	2836.55	5193.15	4897.55	1.25171			0.30523			0.537388			0.38206			259|0|0807|CDS|Noc_0242|GI:77163777;InterPro:IPR003445;InterPro:IPR004772;GeneID:3706297|NC_007484|77163561|K+ transporter Trk|NC_007484|266594-268045||Nitrosococcus oceani ATCC 19707, complete genome.|2008-10-17|GenBank
Noc_0242080700000259	BLOCK4	7839.89	8624.1	7312.43	7157.63	2991.36	2775.21	5126.08	4619.83	1.1378			0.350254			0.591953			0.398518			259|0|0807|CDS|Noc_0242|GI:77163777;InterPro:IPR003445;InterPro:IPR004772;GeneID:3706297|NC_007484|77163561|K+ transporter Trk|NC_007484|266594-268045||Nitrosococcus oceani ATCC 19707, complete genome.|2008-10-17|GenBank
Noc_0243080700000260	BLOCK1	2632.82	2392.7	3327.28	3247.99	6617.78	8004.87	6153.29	6898.57	0.764307	0.692053	0.0492392	2.90968	3.05921	0.112217	2.59712	2.6524	0.082163	2.22389	2.1139	0.0981861	260|0|0807|CDS|Noc_0243|GI:77163778;InterPro:IPR002150;GeneID:3706298|NC_007484|77163561|ribosomal protein L31|NC_007484|268174-268380||Nitrosococcus oceani ATCC 19707, complete genome.|2008-10-17|GenBank
Noc_0243080700000260	BLOCK2	2381.55	2701.42	3739.26	3911.34	7569.7	8013.4	6268.89	7305.5	0.664388			3.06575			2.67056			2.03685			260|0|0807|CDS|Noc_0243|GI:77163778;InterPro:IPR002150;GeneID:3706298|NC_007484|77163561|ribosomal protein L31|NC_007484|268174-268380||Nitrosococcus oceani ATCC 19707, complete genome.|2008-10-17|GenBank
Noc_0243080700000260	BLOCK3	2565.67	2504.76	3685.91	3750.14	7014.06	9117.33	6174.51	6912.36	0.681872			3.18146			2.58102			2.16935			260|0|0807|CDS|Noc_0243|GI:77163778;InterPro:IPR002150;GeneID:3706298|NC_007484|77163561|ribosomal protein L31|NC_007484|268174-268380||Nitrosococcus oceani ATCC 19707, complete genome.|2008-10-17|GenBank
Noc_0243080700000260	BLOCK4	2219	2874.58	4140.52	3604.66	7546.47	8141.51	6597.41	7465.43	0.657645			3.07995			2.76089			2.02551			260|0|0807|CDS|Noc_0243|GI:77163778;InterPro:IPR002150;GeneID:3706298|NC_007484|77163561|ribosomal protein L31|NC_007484|268174-268380||Nitrosococcus oceani ATCC 19707, complete genome.|2008-10-17|GenBank
Noc_0244080700000261	BLOCK1	2469.9	2221.47	3258.1	3033.89	6662.31	7063.91	5286.29	5141.39	0.745609	0.738036	0.00949134	2.92585	3.06822	0.208023	2.22274	2.25063	0.130602	2.18154	2.26423	0.150883	261|0|0807|CDS|Noc_0244|GI:77163779;InterPro:IPR000205;InterPro:IPR012301;InterPro:IPR012302;GeneID:3706299|NC_007484|77163561|malate dehydrogenase|NC_007484|268636-269841||Nitrosococcus oceani ATCC 19707, complete genome.|2008-10-17|GenBank
Noc_0244080700000261	BLOCK2	1799.44	2464.97	2762.17	2953.09	6834.78	6181.65	4916.86	4451.28	0.746145			3.05234			2.19682			2.27749			261|0|0807|CDS|Noc_0244|GI:77163779;InterPro:IPR000205;InterPro:IPR012301;InterPro:IPR012302;GeneID:3706299|NC_007484|77163561|malate dehydrogenase|NC_007484|268636-269841||Nitrosococcus oceani ATCC 19707, complete genome.|2008-10-17|GenBank
Noc_0244080700000261	BLOCK3	2347.33	2568.07	3398.61	3365.23	7398.08	6991.08	4582.54	5950.63	0.726717			2.92737			2.14289			2.12737			261|0|0807|CDS|Noc_0244|GI:77163779;InterPro:IPR000205;InterPro:IPR012301;InterPro:IPR012302;GeneID:3706299|NC_007484|77163561|malate dehydrogenase|NC_007484|268636-269841||Nitrosococcus oceani ATCC 19707, complete genome.|2008-10-17|GenBank
Noc_0244080700000261	BLOCK4	1685.56	2012.47	2626.15	2414.29	6203.74	6248.71	4217.15	4806.34	0.733673			3.36732			2.44008			2.47051			261|0|0807|CDS|Noc_0244|GI:77163779;InterPro:IPR000205;InterPro:IPR012301;InterPro:IPR012302;GeneID:3706299|NC_007484|77163561|malate dehydrogenase|NC_007484|268636-269841||Nitrosococcus oceani ATCC 19707, complete genome.|2008-10-17|GenBank
Noc_0245080700000262	BLOCK1	858.073	1026.69	925.64	808.021	913.551	1085.47	902.912	895.108	1.08716	1.06769	0.110104	1.06062	1.04325	0.0329725	0.953975	0.966318	0.0320274	1.15307	1.11509	0.131599	262|0|0807|CDS|Noc_0245|GI:77163780;GeneID:3706300|NC_007484|77163561|hypothetical protein|NC_007484|269838-270452||Nitrosococcus oceani ATCC 19707, complete genome.|2008-10-17|GenBank
Noc_0245080700000262	BLOCK2	955.344	1069.35	980.521	958.539	1005.22	1169.99	1043.79	917.072	1.04416			1.07434			0.968472			1.12179			262|0|0807|CDS|Noc_0245|GI:77163780;GeneID:3706300|NC_007484|77163561|hypothetical protein|NC_007484|269838-270452||Nitrosococcus oceani ATCC 19707, complete genome.|2008-10-17|GenBank
Noc_0245080700000262	BLOCK3	1195.88	1193.67	1098.02	888.627	1161.7	1321.66	1185.52	1045.23	1.20281			1.03926			0.933542			1.25003			262|0|0807|CDS|Noc_0245|GI:77163780;GeneID:3706300|NC_007484|77163561|hypothetical protein|NC_007484|269838-270452||Nitrosococcus oceani ATCC 19707, complete genome.|2008-10-17|GenBank
Noc_0245080700000262	BLOCK4	854.703	912.236	1113.97	772.54	923.354	841.437	893.206	890.137	0.936619			0.998784			1.00928			0.935481			262|0|0807|CDS|Noc_0245|GI:77163780;GeneID:3706300|NC_007484|77163561|hypothetical protein|NC_007484|269838-270452||Nitrosococcus oceani ATCC 19707, complete genome.|2008-10-17|GenBank
Noc_0246080700000263	BLOCK1	978.535	879.849	840.78	718.676	1403.44	833.63	949.244	962.767	1.19169	1.20474	0.0738452	1.20377	1.24534	0.083907	1.02886	1.08138	0.0530616	1.43452	1.49668	0.0599297	263|0|0807|CDS|Noc_0246|GI:77163781;InterPro:IPR001264;InterPro:IPR001460;InterPro:IPR011816;GeneID:3706301|NC_007484|77163561|penicillin-binding protein 1A|NC_007484|270470-272914||Nitrosococcus oceani ATCC 19707, complete genome.|2008-10-17|GenBank
Noc_0246080700000263	BLOCK2	917.712	1020.96	958.281	679.472	1336.3	1048.79	1077.81	1148.83	1.18374			1.23027			1.14854			1.45632			263|0|0807|CDS|Noc_0246|GI:77163781;InterPro:IPR001264;InterPro:IPR001460;InterPro:IPR011816;GeneID:3706301|NC_007484|77163561|penicillin-binding protein 1A|NC_007484|270470-272914||Nitrosococcus oceani ATCC 19707, complete genome.|2008-10-17|GenBank
Noc_0246080700000263	BLOCK3	851.647	954.674	840.76	751.172	1354.97	1114.93	1001.33	980.576	1.13467			1.36737			1.09721			1.55151			263|0|0807|CDS|Noc_0246|GI:77163781;InterPro:IPR001264;InterPro:IPR001460;InterPro:IPR011816;GeneID:3706301|NC_007484|77163561|penicillin-binding protein 1A|NC_007484|270470-272914||Nitrosococcus oceani ATCC 19707, complete genome.|2008-10-17|GenBank
Noc_0246080700000263	BLOCK4	1025.62	1059.9	870.637	722.763	1319.93	1140.88	1106.28	1085.46	1.30885			1.17995			1.05093			1.54438			263|0|0807|CDS|Noc_0246|GI:77163781;InterPro:IPR001264;InterPro:IPR001460;InterPro:IPR011816;GeneID:3706301|NC_007484|77163561|penicillin-binding protein 1A|NC_007484|270470-272914||Nitrosococcus oceani ATCC 19707, complete genome.|2008-10-17|GenBank
Noc_0247080700000264	BLOCK1	2282.05	2520.3	2487.49	1861.98	392.349	418.955	1615.22	1496.75	1.10412	1.10264	0.0670352	0.168939	0.182329	0.00990321	0.648009	0.692998	0.0497993	0.186529	0.200902	0.0138994	264|0|0807|CDS|Noc_0247|GI:77163782;InterPro:IPR001023;InterPro:IPR005883;GeneID:3706302|NC_007484|77163561|Type IV pilus assembly protein PilM|NC_007484|273132-274250||Nitrosococcus oceani ATCC 19707, complete genome.|2008-10-17|GenBank
Noc_0247080700000264	BLOCK2	2514.97	2527.03	2188.89	2033.21	399.647	517.972	1859.76	1431.45	1.19419			0.181995			0.652759			0.217337			264|0|0807|CDS|Noc_0247|GI:77163782;InterPro:IPR001023;InterPro:IPR005883;GeneID:3706302|NC_007484|77163561|Type IV pilus assembly protein PilM|NC_007484|273132-274250||Nitrosococcus oceani ATCC 19707, complete genome.|2008-10-17|GenBank
Noc_0247080700000264	BLOCK3	2350.63	1861.94	2168.13	1747.99	372.242	438.269	1677.1	1383.46	1.0757			0.192403			0.726533			0.206968			264|0|0807|CDS|Noc_0247|GI:77163782;InterPro:IPR001023;InterPro:IPR005883;GeneID:3706302|NC_007484|77163561|Type IV pilus assembly protein PilM|NC_007484|273132-274250||Nitrosococcus oceani ATCC 19707, complete genome.|2008-10-17|GenBank
Noc_0247080700000264	BLOCK4	2129.41	2394.21	2431.33	1932.88	419.778	421.521	1963.29	1405.41	1.03653			0.185979			0.744691			0.192772			264|0|0807|CDS|Noc_0247|GI:77163782;InterPro:IPR001023;InterPro:IPR005883;GeneID:3706302|NC_007484|77163561|Type IV pilus assembly protein PilM|NC_007484|273132-274250||Nitrosococcus oceani ATCC 19707, complete genome.|2008-10-17|GenBank
Noc_0248080700000265	BLOCK1	1048.25	997.606	1055.99	910.489	282.911	299.391	853.146	786.312	1.04037	1.00187	0.0577327	0.284625	0.313932	0.0302023	0.801354	0.796412	0.0115622	0.296115	0.314493	0.0345471	265|0|0807|CDS|Noc_0248|GI:77163783;InterPro:IPR007813;GeneID:3706303|NC_007484|77163561|Type 4 fimbrial biogenesis protein PilN|NC_007484|274250-274825||Nitrosococcus oceani ATCC 19707, complete genome.|2008-10-17|GenBank
Noc_0248080700000265	BLOCK2	796.292	909.951	982.452	756.935	277.128	323.573	642.841	706.178	0.980945			0.35206			0.790637			0.345352			265|0|0807|CDS|Noc_0248|GI:77163783;InterPro:IPR007813;GeneID:3706303|NC_007484|77163561|Type 4 fimbrial biogenesis protein PilN|NC_007484|274250-274825||Nitrosococcus oceani ATCC 19707, complete genome.|2008-10-17|GenBank
Noc_0248080700000265	BLOCK3	915.787	889.393	1084.02	625.393	287.674	296.111	742.765	672.016	1.05602			0.323394			0.783734			0.341513			265|0|0807|CDS|Noc_0248|GI:77163783;InterPro:IPR007813;GeneID:3706303|NC_007484|77163561|Type 4 fimbrial biogenesis protein PilN|NC_007484|274250-274825||Nitrosococcus oceani ATCC 19707, complete genome.|2008-10-17|GenBank
Noc_0248080700000265	BLOCK4	946.354	1052.27	1082.39	1066.36	296.722	294.165	842.775	775.954	0.930131			0.295648			0.809923			0.274991			265|0|0807|CDS|Noc_0248|GI:77163783;InterPro:IPR007813;GeneID:3706303|NC_007484|77163561|Type 4 fimbrial biogenesis protein PilN|NC_007484|274250-274825||Nitrosococcus oceani ATCC 19707, complete genome.|2008-10-17|GenBank
Noc_0249080700000266	BLOCK1	441.952	367.462	396.655	336.389	249.13	228.028	315.357	373.258	1.10418	1.02863	0.0631467	0.58951	0.59617	0.02694	0.850758	0.898754	0.051352	0.650927	0.613075	0.0438727	266|0|0807|CDS|Noc_0249|GI:77163784;InterPro:IPR007445;GeneID:3706323|NC_007484|77163561|pilus assembly protein, PilO|NC_007484|274825-275433||Nitrosococcus oceani ATCC 19707, complete genome.|2008-10-17|GenBank
Noc_0249080700000266	BLOCK2	467.616	434.246	444.045	442.837	257.089	249.809	359.467	414.536	1.01689			0.562057			0.858228			0.571551			266|0|0807|CDS|Noc_0249|GI:77163784;InterPro:IPR007445;GeneID:3706323|NC_007484|77163561|pilus assembly protein, PilO|NC_007484|274825-275433||Nitrosococcus oceani ATCC 19707, complete genome.|2008-10-17|GenBank
Noc_0249080700000266	BLOCK3	436.788	384.157	447.245	415.497	253.147	246.192	378.475	391.718	0.951554			0.608249			0.938178			0.578781			266|0|0807|CDS|Noc_0249|GI:77163784;InterPro:IPR007445;GeneID:3706323|NC_007484|77163561|pilus assembly protein, PilO|NC_007484|274825-275433||Nitrosococcus oceani ATCC 19707, complete genome.|2008-10-17|GenBank
Noc_0249080700000266	BLOCK4	418.176	406.088	389.802	401.321	258.633	256.42	377.873	403.409	1.04189			0.624864			0.947854			0.651041			266|0|0807|CDS|Noc_0249|GI:77163784;InterPro:IPR007445;GeneID:3706323|NC_007484|77163561|pilus assembly protein, PilO|NC_007484|274825-275433||Nitrosococcus oceani ATCC 19707, complete genome.|2008-10-17|GenBank
Noc_0250080700000267	BLOCK1	406.577	390.882	340.023	372.095	246.08	224.07	293.442	341.565	1.11984	1.07884	0.0512158	0.58956	0.632855	0.0322326	0.796288	0.811569	0.0315548	0.660215	0.681829	0.0249292	267|0|0807|CDS|Noc_0250|GI:77163785;InterPro:IPR007446;GeneID:3706324|NC_007484|77163561|pilus assembly protein, PilQ|NC_007484|275447-276025||Nitrosococcus oceani ATCC 19707, complete genome.|2008-10-17|GenBank
Noc_0250080700000267	BLOCK2	333.836	410.033	340.583	323.932	255.452	221.509	265.194	314.014	1.11942			0.64119			0.778642			0.717759			267|0|0807|CDS|Noc_0250|GI:77163785;InterPro:IPR007446;GeneID:3706324|NC_007484|77163561|pilus assembly protein, PilQ|NC_007484|275447-276025||Nitrosococcus oceani ATCC 19707, complete genome.|2008-10-17|GenBank
Noc_0250080700000267	BLOCK3	346.155	357.486	338.102	356.226	244.29	225.106	281.921	317.3	1.01341			0.667095			0.851601			0.676042			267|0|0807|CDS|Noc_0250|GI:77163785;InterPro:IPR007446;GeneID:3706324|NC_007484|77163561|pilus assembly protein, PilQ|NC_007484|275447-276025||Nitrosococcus oceani ATCC 19707, complete genome.|2008-10-17|GenBank
Noc_0250080700000267	BLOCK4	340.646	401.401	352.616	345.652	253.688	216.455	277.063	331.226	1.0627			0.633576			0.819745			0.6733			267|0|0807|CDS|Noc_0250|GI:77163785;InterPro:IPR007446;GeneID:3706324|NC_007484|77163561|pilus assembly protein, PilQ|NC_007484|275447-276025||Nitrosococcus oceani ATCC 19707, complete genome.|2008-10-17|GenBank
Noc_0251080700000268	BLOCK1	1253.89	1026.47	1244.48	979.627	984.144	679.696	1113.29	1075.46	1.02529	0.986358	0.105973	0.729639	0.764281	0.0287765	0.959828	1.01357	0.111637	0.748093	0.75273	0.0716275	268|0|0807|CDS|Noc_0251|GI:77163786;InterPro:IPR001775;InterPro:IPR004846;InterPro:IPR005644;InterPro:IPR011662;GeneID:3706325|NC_007484|77163561|fimbrial assembly protein pilQ precursor|NC_007484|276042-278141||Nitrosococcus oceani ATCC 19707, complete genome.|2008-10-17|GenBank
Noc_0251080700000268	BLOCK2	1014.75	1197.47	1206.68	1283.53	899.324	795.521	1133.11	1135.74	0.888368			0.766128			1.0256			0.680603			268|0|0807|CDS|Noc_0251|GI:77163786;InterPro:IPR001775;InterPro:IPR004846;InterPro:IPR005644;InterPro:IPR011662;GeneID:3706325|NC_007484|77163561|fimbrial assembly protein pilQ precursor|NC_007484|276042-278141||Nitrosococcus oceani ATCC 19707, complete genome.|2008-10-17|GenBank
Noc_0251080700000268	BLOCK3	884.26	908.481	1069.9	891.878	838.051	596.056	1058.59	1027.84	0.913835			0.799953			1.16382			0.731025			268|0|0807|CDS|Noc_0251|GI:77163786;InterPro:IPR001775;InterPro:IPR004846;InterPro:IPR005644;InterPro:IPR011662;GeneID:3706325|NC_007484|77163561|fimbrial assembly protein pilQ precursor|NC_007484|276042-278141||Nitrosococcus oceani ATCC 19707, complete genome.|2008-10-17|GenBank
Noc_0251080700000268	BLOCK4	1062.47	927.398	907.15	872.794	907.49	607.6	858.255	942.632	1.11794			0.761403			0.90503			0.851201			268|0|0807|CDS|Noc_0251|GI:77163786;InterPro:IPR001775;InterPro:IPR004846;InterPro:IPR005644;InterPro:IPR011662;GeneID:3706325|NC_007484|77163561|fimbrial assembly protein pilQ precursor|NC_007484|276042-278141||Nitrosococcus oceani ATCC 19707, complete genome.|2008-10-17|GenBank
Noc_0252080700000269	BLOCK1	8630.79	8375.03	7037.43	5589.4	5296.34	4118.29	6084.03	5819.65	1.3468	1.16211	0.135579	0.553612	0.628455	0.0642063	0.699977	0.784381	0.0819233	0.745605	0.724145	0.0237264	269|0|0807|CDS|Noc_0252|GI:77163787;InterPro:IPR000623;InterPro:IPR001687;GeneID:3706326|NC_007484|77163561|shikimate kinase|NC_007484|278467-279039||Nitrosococcus oceani ATCC 19707, complete genome.|2008-10-17|GenBank
Noc_0252080700000269	BLOCK2	6849.78	7453.17	6304.53	5831.31	4315.14	4225.29	5549.84	5098.38	1.17857			0.59711			0.744477			0.703736			269|0|0807|CDS|Noc_0252|GI:77163787;InterPro:IPR000623;InterPro:IPR001687;GeneID:3706326|NC_007484|77163561|shikimate kinase|NC_007484|278467-279039||Nitrosococcus oceani ATCC 19707, complete genome.|2008-10-17|GenBank
Noc_0252080700000269	BLOCK3	5793.38	6124.03	5609.19	5448.06	4322.99	3900.95	4721.24	4855.23	1.07779			0.690078			0.80357			0.74376			269|0|0807|CDS|Noc_0252|GI:77163787;InterPro:IPR000623;InterPro:IPR001687;GeneID:3706326|NC_007484|77163561|shikimate kinase|NC_007484|278467-279039||Nitrosococcus oceani ATCC 19707, complete genome.|2008-10-17|GenBank
Noc_0252080700000269	BLOCK4	5518.37	6150.61	6270.16	4893.55	4150.23	3703.22	5718.23	4661.31	1.04526			0.673019			0.889499			0.70348			269|0|0807|CDS|Noc_0252|GI:77163787;InterPro:IPR000623;InterPro:IPR001687;GeneID:3706326|NC_007484|77163561|shikimate kinase|NC_007484|278467-279039||Nitrosococcus oceani ATCC 19707, complete genome.|2008-10-17|GenBank
Noc_0253080700000270	BLOCK1	1577.39	1718.4	1773.77	1853.9	3100.11	2381	1831.97	1955.97	0.908516	0.936315	0.0361604	1.66306	1.52282	0.106379	1.14932	1.16034	0.0659177	1.51092	1.42344	0.0606485	270|0|0807|CDS|Noc_0253|GI:77163788;InterPro:IPR002658;GeneID:3706327|NC_007484|77163561|3-dehydroquinate synthase|NC_007484|279084-280163|catalyzes the formation of 3-dehydroquinate from 3-deoxy-arabino-heptulonate 7-phosphate; functions in aromatic amino acid biosynthesis|Nitrosococcus oceani ATCC 19707, complete genome.|2008-10-17|GenBank
Noc_0253080700000270	BLOCK2	1580.2	1622.14	1874.29	1636.25	2809.73	2134.6	1684.81	1803.04	0.912209			1.54397			1.08916			1.40842			270|0|0807|CDS|Noc_0253|GI:77163788;InterPro:IPR002658;GeneID:3706327|NC_007484|77163561|3-dehydroquinate synthase|NC_007484|279084-280163|catalyzes the formation of 3-dehydroquinate from 3-deoxy-arabino-heptulonate 7-phosphate; functions in aromatic amino acid biosynthesis|Nitrosococcus oceani ATCC 19707, complete genome.|2008-10-17|GenBank
Noc_0253080700000270	BLOCK3	1624.04	1688.64	1685.86	1847.47	2720.26	2123.62	1860.76	1962.64	0.937552			1.46222			1.15417			1.37091			270|0|0807|CDS|Noc_0253|GI:77163788;InterPro:IPR002658;GeneID:3706327|NC_007484|77163561|3-dehydroquinate synthase|NC_007484|279084-280163|catalyzes the formation of 3-dehydroquinate from 3-deoxy-arabino-heptulonate 7-phosphate; functions in aromatic amino acid biosynthesis|Nitrosococcus oceani ATCC 19707, complete genome.|2008-10-17|GenBank
Noc_0253080700000270	BLOCK4	1689.74	1990.28	2048.01	1680.54	2998.81	2234.21	2356.04	2239.22	0.986984			1.42201			1.24871			1.4035			270|0|0807|CDS|Noc_0253|GI:77163788;InterPro:IPR002658;GeneID:3706327|NC_007484|77163561|3-dehydroquinate synthase|NC_007484|279084-280163|catalyzes the formation of 3-dehydroquinate from 3-deoxy-arabino-heptulonate 7-phosphate; functions in aromatic amino acid biosynthesis|Nitrosococcus oceani ATCC 19707, complete genome.|2008-10-17|GenBank
Noc_0254080700000271	BLOCK1	479.795	405.266	357.351	416.731	280.207	288.922	315.091	347.784	1.14337	1.11377	0.0792997	0.64304	0.66875	0.0396442	0.748961	0.815285	0.0582527	0.735231	0.742816	0.028255	271|0|0807|CDS|Noc_0254|GI:77163789;GeneID:3706328|NC_007484|77163561|amino acid kinase family protein|NC_007484|280286-280894||Nitrosococcus oceani ATCC 19707, complete genome.|2008-10-17|GenBank
Noc_0254080700000271	BLOCK2	409.615	404.683	336.842	348.571	266.809	270.901	325.171	331.002	1.18804			0.660335			0.805813			0.784506			271|0|0807|CDS|Noc_0254|GI:77163789;GeneID:3706328|NC_007484|77163561|amino acid kinase family protein|NC_007484|280286-280894||Nitrosococcus oceani ATCC 19707, complete genome.|2008-10-17|GenBank
Noc_0254080700000271	BLOCK3	359.628	369.257	361.266	365.916	260.132	269.804	301.659	347.578	1.00234			0.727049			0.890727			0.728752			271|0|0807|CDS|Noc_0254|GI:77163789;GeneID:3706328|NC_007484|77163561|amino acid kinase family protein|NC_007484|280286-280894||Nitrosococcus oceani ATCC 19707, complete genome.|2008-10-17|GenBank
Noc_0254080700000271	BLOCK4	371.543	450.263	341.167	391.727	269.393	260.324	317.668	352.63	1.12132			0.644576			0.81564			0.722774			271|0|0807|CDS|Noc_0254|GI:77163789;GeneID:3706328|NC_007484|77163561|amino acid kinase family protein|NC_007484|280286-280894||Nitrosococcus oceani ATCC 19707, complete genome.|2008-10-17|GenBank
Noc_0255080700000272	BLOCK1	1156.16	1089.09	1170.13	917.5	447.928	617.736	930.085	792.415	1.0755	1.15542	0.0869945	0.47463	0.466826	0.0273662	0.767174	0.728484	0.0604093	0.510466	0.538396	0.0340958	272|0|0807|CDS|Noc_0255|GI:77163790;InterPro:IPR005801;InterPro:IPR005802;InterPro:IPR006805;GeneID:3706329|NC_007484|77163561|Para-aminobenzoate synthase, component I|NC_007484|280895-282310||Nitrosococcus oceani ATCC 19707, complete genome.|2008-10-17|GenBank
Noc_0255080700000272	BLOCK2	1181.42	1165.67	1088.32	746.336	510.645	527.981	731.785	775.156	1.27931			0.442515			0.642045			0.566113			272|0|0807|CDS|Noc_0255|GI:77163790;InterPro:IPR005801;InterPro:IPR005802;InterPro:IPR006805;GeneID:3706329|NC_007484|77163561|Para-aminobenzoate synthase, component I|NC_007484|280895-282310||Nitrosococcus oceani ATCC 19707, complete genome.|2008-10-17|GenBank
Noc_0255080700000272	BLOCK3	1166.8	1097.75	1083.44	912.549	549.039	587.959	918.6	831.542	1.13455			0.502085			0.772842			0.569641			272|0|0807|CDS|Noc_0255|GI:77163790;InterPro:IPR005801;InterPro:IPR005802;InterPro:IPR006805;GeneID:3706329|NC_007484|77163561|Para-aminobenzoate synthase, component I|NC_007484|280895-282310||Nitrosococcus oceani ATCC 19707, complete genome.|2008-10-17|GenBank
Noc_0255080700000272	BLOCK4	1404.3	1348.5	1355.26	1075.85	594.024	639.436	1091.17	923.527	1.13232			0.448075			0.731874			0.507364			272|0|0807|CDS|Noc_0255|GI:77163790;InterPro:IPR005801;InterPro:IPR005802;InterPro:IPR006805;GeneID:3706329|NC_007484|77163561|Para-aminobenzoate synthase, component I|NC_007484|280895-282310||Nitrosococcus oceani ATCC 19707, complete genome.|2008-10-17|GenBank
Noc_0256080700000273	BLOCK1	2733.05	2854.45	2359.37	2250.58	766.18	905.277	1453.87	1669.79	1.21205	1.32141	0.151476	0.299142	0.295263	0.00312779	0.559044	0.522098	0.0398519	0.362576	0.389858	0.0410149	273|0|0807|CDS|Noc_0256|GI:77163791;InterPro:IPR002756;GeneID:3706330|NC_007484|77163561|S-layer protein, putative|NC_007484|282317-283378||Nitrosococcus oceani ATCC 19707, complete genome.|2008-10-17|GenBank
Noc_0256080700000273	BLOCK2	2799.95	2687.24	2013.11	1551.87	756.862	845.31	1386.53	1375.94	1.5392			0.291984			0.50344			0.449421			273|0|0807|CDS|Noc_0256|GI:77163791;InterPro:IPR002756;GeneID:3706330|NC_007484|77163561|S-layer protein, putative|NC_007484|282317-283378||Nitrosococcus oceani ATCC 19707, complete genome.|2008-10-17|GenBank
Noc_0256080700000273	BLOCK3	3223.13	2778.32	2418.54	2164.81	790.804	971.609	1374.74	1475.83	1.3094			0.293664			0.474979			0.384525			273|0|0807|CDS|Noc_0256|GI:77163791;InterPro:IPR002756;GeneID:3706330|NC_007484|77163561|S-layer protein, putative|NC_007484|282317-283378||Nitrosococcus oceani ATCC 19707, complete genome.|2008-10-17|GenBank
Noc_0256080700000273	BLOCK4	2918.73	2440.3	2298.5	2076.32	736.39	851.277	1332.18	1620.27	1.22497			0.29626			0.550929			0.36291			273|0|0807|CDS|Noc_0256|GI:77163791;InterPro:IPR002756;GeneID:3706330|NC_007484|77163561|S-layer protein, putative|NC_007484|282317-283378||Nitrosococcus oceani ATCC 19707, complete genome.|2008-10-17|GenBank
Noc_0257080700000274	BLOCK1	1168.39	1080.93	1131.73	937.194	823.228	738.894	737.908	727.766	1.08719	1.04904	0.130162	0.694485	0.675696	0.0743684	0.651606	0.648451	0.0600968	0.75504	0.7021	0.0403872	274|0|0807|CDS|Noc_0257|GI:77163792;InterPro:IPR003806;InterPro:IPR005479;GeneID:3706331|NC_007484|77163561|hypothetical protein|NC_007484|283353-284393||Nitrosococcus oceani ATCC 19707, complete genome.|2008-10-17|GenBank
Noc_0257080700000274	BLOCK2	1098.27	1121.18	1043.45	958.689	801.007	617.189	735.824	712.911	1.10854			0.638987			0.652747			0.708341			274|0|0807|CDS|Noc_0257|GI:77163792;InterPro:IPR003806;InterPro:IPR005479;GeneID:3706331|NC_007484|77163561|hypothetical protein|NC_007484|283353-284393||Nitrosococcus oceani ATCC 19707, complete genome.|2008-10-17|GenBank
Noc_0257080700000274	BLOCK3	1222.32	1215.1	1111.24	1020.27	817.082	642.523	633.324	759.205	1.14352			0.598833			0.571314			0.684774			274|0|0807|CDS|Noc_0257|GI:77163792;InterPro:IPR003806;InterPro:IPR005479;GeneID:3706331|NC_007484|77163561|hypothetical protein|NC_007484|283353-284393||Nitrosococcus oceani ATCC 19707, complete genome.|2008-10-17|GenBank
Noc_0257080700000274	BLOCK4	992.087	1308.8	1411.85	1273.18	993.553	779.226	865.096	787.257	0.856933			0.770477			0.718138			0.660247			274|0|0807|CDS|Noc_0257|GI:77163792;InterPro:IPR003806;InterPro:IPR005479;GeneID:3706331|NC_007484|77163561|hypothetical protein|NC_007484|283353-284393||Nitrosococcus oceani ATCC 19707, complete genome.|2008-10-17|GenBank
Noc_0258080700000275	BLOCK1	775.671	1054.13	1023.41	872.844	1798.86	1440.06	988.214	1009.49	0.964955	0.965148	0.103159	1.7701	1.74367	0.188851	1.09176	1.04828	0.121178	1.70806	1.6731	0.134256	275|0|0807|CDS|Noc_0258|GI:77163793;InterPro:IPR003009;InterPro:IPR006062;GeneID:3706332|NC_007484|77163561|histidine biosynthesis|NC_007484|284443-285150||Nitrosococcus oceani ATCC 19707, complete genome.|2008-10-17|GenBank
Noc_0258080700000275	BLOCK2	863.404	863.87	1002.61	946.896	1692.69	1756.95	1002.6	1004.35	0.886007			1.99716			1.16192			1.7695			275|0|0807|CDS|Noc_0258|GI:77163793;InterPro:IPR003009;InterPro:IPR006062;GeneID:3706332|NC_007484|77163561|histidine biosynthesis|NC_007484|284443-285150||Nitrosococcus oceani ATCC 19707, complete genome.|2008-10-17|GenBank
Noc_0258080700000275	BLOCK3	929.082	1106.33	1054.25	777.942	1617.4	1569.83	790.359	996.29	1.11092			1.56589			0.877782			1.73958			275|0|0807|CDS|Noc_0258|GI:77163793;InterPro:IPR003009;InterPro:IPR006062;GeneID:3706332|NC_007484|77163561|histidine biosynthesis|NC_007484|284443-285150||Nitrosococcus oceani ATCC 19707, complete genome.|2008-10-17|GenBank
Noc_0258080700000275	BLOCK4	957.482	892.931	1064.4	994.552	1622.46	1415.04	1019.17	945.314	0.898715			1.64152			1.06165			1.47526			275|0|0807|CDS|Noc_0258|GI:77163793;InterPro:IPR003009;InterPro:IPR006062;GeneID:3706332|NC_007484|77163561|histidine biosynthesis|NC_007484|284443-285150||Nitrosococcus oceani ATCC 19707, complete genome.|2008-10-17|GenBank
Noc_0259080700000276	BLOCK1	490.777	477.765	477.046	436.944	243.843	275.903	391.923	343.665	1.05969	1.07902	0.0859944	0.536627	0.562822	0.0185232	0.75948	0.713683	0.0418983	0.568657	0.607407	0.0548666	276|0|0807|CDS|Noc_0259|GI:77163794;InterPro:IPR004666;GeneID:3706333|NC_007484|77163561|S6 modification enzyme RimK|NC_007484|285186-286109||Nitrosococcus oceani ATCC 19707, complete genome.|2008-10-17|GenBank
Noc_0259080700000276	BLOCK2	514.368	576.463	456.154	474.32	292.476	336.493	424.316	359.369	1.17234			0.576597			0.718429			0.675967			276|0|0807|CDS|Noc_0259|GI:77163794;InterPro:IPR004666;GeneID:3706333|NC_007484|77163561|S6 modification enzyme RimK|NC_007484|285186-286109||Nitrosococcus oceani ATCC 19707, complete genome.|2008-10-17|GenBank
Noc_0259080700000276	BLOCK3	553.105	585.797	533.132	489.206	309.883	331.155	406.57	342.645	1.11402			0.562856			0.65784			0.627031			276|0|0807|CDS|Noc_0259|GI:77163794;InterPro:IPR004666;GeneID:3706333|NC_007484|77163561|S6 modification enzyme RimK|NC_007484|285186-286109||Nitrosococcus oceani ATCC 19707, complete genome.|2008-10-17|GenBank
Noc_0259080700000276	BLOCK4	489.411	461.56	517.058	463.291	270.713	276.293	372.304	311.428	0.970033			0.575209			0.718983			0.557971			276|0|0807|CDS|Noc_0259|GI:77163794;InterPro:IPR004666;GeneID:3706333|NC_007484|77163561|S6 modification enzyme RimK|NC_007484|285186-286109||Nitrosococcus oceani ATCC 19707, complete genome.|2008-10-17|GenBank
Noc_0260080700000277	BLOCK1	949.743	894.54	533.574	562.335	348.373	345.292	536.457	478.464	1.68288	1.47758	0.166461	0.376116	0.365829	0.0365637	0.550306	0.576282	0.0581035	0.632959	0.538778	0.0663815	277|0|0807|CDS|Noc_0260|GI:77163795;GeneID:3706334|NC_007484|77163561|hypothetical protein|NC_007484|286194-287405||Nitrosococcus oceani ATCC 19707, complete genome.|2008-10-17|GenBank
Noc_0260080700000277	BLOCK2	856.606	936.015	689.918	661.205	321.3	364.2	574.894	583.205	1.32676			0.382401			0.646037			0.507356			277|0|0807|CDS|Noc_0260|GI:77163795;GeneID:3706334|NC_007484|77163561|hypothetical protein|NC_007484|286194-287405||Nitrosococcus oceani ATCC 19707, complete genome.|2008-10-17|GenBank
Noc_0260080700000277	BLOCK3	1125.44	897.753	665.323	646.854	291.868	339.301	570.662	464.796	1.54186			0.311967			0.511794			0.481009			277|0|0807|CDS|Noc_0260|GI:77163795;GeneID:3706334|NC_007484|77163561|hypothetical protein|NC_007484|286194-287405||Nitrosococcus oceani ATCC 19707, complete genome.|2008-10-17|GenBank
Noc_0260080700000277	BLOCK4	857.402	770.779	667.976	530.249	318.479	321.12	516.626	455.38	1.35883			0.39283			0.596989			0.533789			277|0|0807|CDS|Noc_0260|GI:77163795;GeneID:3706334|NC_007484|77163561|hypothetical protein|NC_007484|286194-287405||Nitrosococcus oceani ATCC 19707, complete genome.|2008-10-17|GenBank
Noc_0261080700000278	BLOCK1	1245.44	1138.63	1435.83	2102.45	3652.27	3509.42	3600.95	3581.37	0.673793	0.686428	0.0806582	3.00398	2.99623	0.209547	3.01263	3.13103	0.324065	2.02406	2.04472	0.121435	278|0|0807|CDS|Noc_0261|GI:77163796;InterPro:IPR004003;GeneID:3706335|NC_007484|77163561|NAD(P) transhydrogenase, beta subunit|NC_007484|287670-289118||Nitrosococcus oceani ATCC 19707, complete genome.|2008-10-17|GenBank
Noc_0261080700000278	BLOCK2	1321.01	1016.94	1402.31	1630.14	3373.53	3315.97	3305.31	3277.31	0.770979			2.86126			2.81554			2.20597			278|0|0807|CDS|Noc_0261|GI:77163796;InterPro:IPR004003;GeneID:3706335|NC_007484|77163561|NAD(P) transhydrogenase, beta subunit|NC_007484|287670-289118||Nitrosococcus oceani ATCC 19707, complete genome.|2008-10-17|GenBank
Noc_0261080700000278	BLOCK3	938.412	985.992	1609.64	1701.99	3451.21	2878.86	3485.32	3403.43	0.581106			3.28937			3.57968			1.91147			278|0|0807|CDS|Noc_0261|GI:77163796;InterPro:IPR004003;GeneID:3706335|NC_007484|77163561|NAD(P) transhydrogenase, beta subunit|NC_007484|287670-289118||Nitrosococcus oceani ATCC 19707, complete genome.|2008-10-17|GenBank
Noc_0261080700000278	BLOCK4	1035.33	1014.19	1249.07	1598.15	2934.81	2866.01	3333.85	3053	0.719832			2.83033			3.11627			2.03736			278|0|0807|CDS|Noc_0261|GI:77163796;InterPro:IPR004003;GeneID:3706335|NC_007484|77163561|NAD(P) transhydrogenase, beta subunit|NC_007484|287670-289118||Nitrosococcus oceani ATCC 19707, complete genome.|2008-10-17|GenBank
Noc_0262080700000279	BLOCK1	2600	3843.3	3060.39	4348.73	4366.47	4401.34	4672.75	5499.19	0.869644	0.849612	0.0258492	1.36076	1.37954	0.0236963	1.57868	1.59872	0.0497611	1.18338	1.17166	0.0204364	279|0|0807|CDS|Noc_0262|GI:77163797;InterPro:IPR004571;InterPro:IPR007698;InterPro:IPR007886;InterPro:IPR008143;GeneID:3706336|NC_007484|77163561|NAD(P) transhydrogenase subunit alpha|NC_007484|289131-290699|forms a tetramer composed of 2 alpha subunits and 2 beta subunits in the inner membrane; involved in catalyzing transfer of hydride ion equivalents between NAD and NADP; stereospecific (AB-sp…
Noc_0262080700000279	BLOCK2	2973.53	2570.85	3097.94	3339.03	4201.81	3470.33	4448.62	4690.78	0.861333			1.38377			1.64841			1.19189			279|0|0807|CDS|Noc_0262|GI:77163797;InterPro:IPR004571;InterPro:IPR007698;InterPro:IPR007886;InterPro:IPR008143;GeneID:3706336|NC_007484|77163561|NAD(P) transhydrogenase subunit alpha|NC_007484|289131-290699|forms a tetramer composed of 2 alpha subunits and 2 beta subunits in the inner membrane; involved in catalyzing transfer of hydride ion equivalents between NAD and NADP; stereospecific (AB-sp…
Noc_0262080700000279	BLOCK3	2895.54	3386.28	3161.48	4179.97	4125.99	4431.31	4844.21	5390.63	0.855664			1.36223			1.62928			1.16561			279|0|0807|CDS|Noc_0262|GI:77163797;InterPro:IPR004571;InterPro:IPR007698;InterPro:IPR007886;InterPro:IPR008143;GeneID:3706336|NC_007484|77163561|NAD(P) transhydrogenase subunit alpha|NC_007484|289131-290699|forms a tetramer composed of 2 alpha subunits and 2 beta subunits in the inner membrane; involved in catalyzing transfer of hydride ion equivalents between NAD and NADP; stereospecific (AB-sp…
Noc_0262080700000279	BLOCK4	2713.6	2943.31	2701.88	4266.42	3924.74	4059.38	3845.04	4858.22	0.811807			1.41139			1.53852			1.14578			279|0|0807|CDS|Noc_0262|GI:77163797;InterPro:IPR004571;InterPro:IPR007698;InterPro:IPR007886;InterPro:IPR008143;GeneID:3706336|NC_007484|77163561|NAD(P) transhydrogenase subunit alpha|NC_007484|289131-290699|forms a tetramer composed of 2 alpha subunits and 2 beta subunits in the inner membrane; involved in catalyzing transfer of hydride ion equivalents between NAD and NADP; stereospecific (AB-sp…
Noc_0263080700000280	BLOCK1	3694.78	3782.11	3002.86	3106.62	2270.01	2151.27	3486.02	3866.27	1.22382	1.14221	0.0901808	0.591325	0.596664	0.0127283	0.983334	1.02445	0.0738205	0.723675	0.68079	0.0431289	280|0|0807|CDS|Noc_0263|GI:77163798;InterPro:IPR000923;InterPro:IPR002386;InterPro:IPR011572;GeneID:3706337|NC_007484|77163561|blue (type1) copper domain-containing protein|NC_007484|290980-291420||Nitrosococcus oceani ATCC 19707, complete genome.|2008-10-17|GenBank
Noc_0263080700000280	BLOCK2	3150.14	2921.41	2569.39	2580.97	1681.94	1931.92	3270.59	3230.05	1.17886			0.595213			1.07067			0.701672			280|0|0807|CDS|Noc_0263|GI:77163798;InterPro:IPR000923;InterPro:IPR002386;InterPro:IPR011572;GeneID:3706337|NC_007484|77163561|blue (type1) copper domain-containing protein|NC_007484|290980-291420||Nitrosococcus oceani ATCC 19707, complete genome.|2008-10-17|GenBank
Noc_0263080700000280	BLOCK3	2943.34	2918.9	2695.06	3083.29	1710.23	1893.65	3275.65	3178.57	1.01452			0.614762			1.10098			0.623687			280|0|0807|CDS|Noc_0263|GI:77163798;InterPro:IPR000923;InterPro:IPR002386;InterPro:IPR011572;GeneID:3706337|NC_007484|77163561|blue (type1) copper domain-containing protein|NC_007484|290980-291420||Nitrosococcus oceani ATCC 19707, complete genome.|2008-10-17|GenBank
Noc_0263080700000280	BLOCK4	3349.61	3257.63	3036.57	2700.6	1927.03	1940.57	3064.52	3164.89	1.15166			0.585356			0.942816			0.674128			280|0|0807|CDS|Noc_0263|GI:77163798;InterPro:IPR000923;InterPro:IPR002386;InterPro:IPR011572;GeneID:3706337|NC_007484|77163561|blue (type1) copper domain-containing protein|NC_007484|290980-291420||Nitrosococcus oceani ATCC 19707, complete genome.|2008-10-17|GenBank
Noc_0264080700000281	BLOCK1	1798.24	1441.89	1923.3	2178.2	5030.89	4582.62	2906.9	3060.55	0.789986	0.836608	0.0684844	2.96702	3.02724	0.21676	1.84173	1.83904	0.158934	2.3439	2.52449	0.134771	281|0|0807|CDS|Noc_0264|GI:77163799;InterPro:IPR000924;InterPro:IPR001412;InterPro:IPR004527;GeneID:3706338|NC_007484|77163561|glutamyl-tRNA synthetase|NC_007484|291742-293151||Nitrosococcus oceani ATCC 19707, complete genome.|2008-10-17|GenBank
Noc_0264080700000281	BLOCK2	1129.7	1235.72	1458.46	1518.04	4573.61	3271.73	2418.23	2359.13	0.794699			3.31667			2.01966			2.63576			281|0|0807|CDS|Noc_0264|GI:77163799;InterPro:IPR000924;InterPro:IPR001412;InterPro:IPR004527;GeneID:3706338|NC_007484|77163561|glutamyl-tRNA synthetase|NC_007484|291742-293151||Nitrosococcus oceani ATCC 19707, complete genome.|2008-10-17|GenBank
Noc_0264080700000281	BLOCK3	1730.71	1482.94	1728.39	1702.63	4844.68	4140.14	2859.34	2387.3	0.936648			2.79583			1.63261			2.61871			281|0|0807|CDS|Noc_0264|GI:77163799;InterPro:IPR000924;InterPro:IPR001412;InterPro:IPR004527;GeneID:3706338|NC_007484|77163561|glutamyl-tRNA synthetase|NC_007484|291742-293151||Nitrosococcus oceani ATCC 19707, complete genome.|2008-10-17|GenBank
Noc_0264080700000281	BLOCK4	1460.28	1222.68	1548.44	1703.24	4373.11	3754.77	2788.12	2208	0.8251			3.02944			1.86217			2.49959			281|0|0807|CDS|Noc_0264|GI:77163799;InterPro:IPR000924;InterPro:IPR001412;InterPro:IPR004527;GeneID:3706338|NC_007484|77163561|glutamyl-tRNA synthetase|NC_007484|291742-293151||Nitrosococcus oceani ATCC 19707, complete genome.|2008-10-17|GenBank
Noc_0265080700000282	BLOCK1	14753.2	16040.3	8457.5	10553.7	6869.46	6672.69	8177.9	11336.2	1.61976	1.66978	0.057879	0.439773	0.443542	0.00587453	0.633709	0.642644	0.0143291	0.712327	0.740857	0.0350392	282|0|0807|CDS|Noc_0265|GI:77163800;GeneID:3706339|NC_007484|77163561|hypothetical protein|NC_007484|293763-294464||Nitrosococcus oceani ATCC 19707, complete genome.|2008-10-17|GenBank
Noc_0265080700000282	BLOCK2	14353.3	16400.2	8502.79	10486	7002.97	6458.25	7672.42	11706.1	1.61957			0.437712			0.630121			0.708904			282|0|0807|CDS|Noc_0265|GI:77163800;GeneID:3706339|NC_007484|77163561|hypothetical protein|NC_007484|293763-294464||Nitrosococcus oceani ATCC 19707, complete genome.|2008-10-17|GenBank
Noc_0265080700000282	BLOCK3	14588.6	14217.3	6868.04	9867.53	6832.56	6020.35	8839.08	10230.6	1.72124			0.446191			0.662007			0.768			282|0|0807|CDS|Noc_0265|GI:77163800;GeneID:3706339|NC_007484|77163561|hypothetical protein|NC_007484|293763-294464||Nitrosococcus oceani ATCC 19707, complete genome.|2008-10-17|GenBank
Noc_0265080700000282	BLOCK4	15579.5	15369.4	8091.54	9917.14	7060.36	6881.91	9113.58	10840.3	1.71855			0.450493			0.644737			0.774197			282|0|0807|CDS|Noc_0265|GI:77163800;GeneID:3706339|NC_007484|77163561|hypothetical protein|NC_007484|293763-294464||Nitrosococcus oceani ATCC 19707, complete genome.|2008-10-17|GenBank
Noc_0266080700000283	BLOCK1	13499.5	13051.6	7430.56	9602.34	6330.5	5824.85	9539.26	9753.71	1.55881	1.60684	0.0346931	0.45781	0.452412	0.00720063	0.726635	0.744484	0.0240944	0.71364	0.726862	0.0143797	283|0|0807|CDS|Noc_0266|GI:77163801;GeneID:3706340|NC_007484|77163561|hypothetical protein|NC_007484|294497-295195||Nitrosococcus oceani ATCC 19707, complete genome.|2008-10-17|GenBank
Noc_0266080700000283	BLOCK2	11174	14508.3	7283.52	8569.81	6571.31	5227.24	9127.06	10711.9	1.61999			0.459405			0.772477			0.744232			283|0|0807|CDS|Noc_0266|GI:77163801;GeneID:3706340|NC_007484|77163561|hypothetical protein|NC_007484|294497-295195||Nitrosococcus oceani ATCC 19707, complete genome.|2008-10-17|GenBank
Noc_0266080700000283	BLOCK3	12648.9	13000.8	6909.21	9041.17	5986.97	5442.55	9049.65	9476.28	1.6081			0.4456			0.722265			0.716567			283|0|0807|CDS|Noc_0266|GI:77163801;GeneID:3706340|NC_007484|77163561|hypothetical protein|NC_007484|294497-295195||Nitrosococcus oceani ATCC 19707, complete genome.|2008-10-17|GenBank
Noc_0266080700000283	BLOCK4	11907.2	12404.6	6420.69	8399.5	5967.34	4896.01	8742.47	9650.76	1.64045			0.446835			0.756556			0.73301			283|0|0807|CDS|Noc_0266|GI:77163801;GeneID:3706340|NC_007484|77163561|hypothetical protein|NC_007484|294497-295195||Nitrosococcus oceani ATCC 19707, complete genome.|2008-10-17|GenBank
Noc_0267080700000284	BLOCK1	874.789	892.017	766.439	896.681	1897.72	1858.15	1288.43	1269.65	1.06234	1.04092	0.075469	2.1258	2.0572	0.059541	1.44786	1.37699	0.0620392	2.25833	2.1412	0.164145	284|0|0807|CDS|Noc_0267|GI:77163802;InterPro:IPR002048;GeneID:3706341|NC_007484|77163561|calcium-binding EF-hand|NC_007484|295301-295708||Nitrosococcus oceani ATCC 19707, complete genome.|2008-10-17|GenBank
Noc_0267080700000284	BLOCK2	987.705	1130.67	795.48	1081	2251.73	2069.93	1435.66	1362.47	1.12891			2.04008			1.32089			2.30307			284|0|0807|CDS|Noc_0267|GI:77163802;InterPro:IPR002048;GeneID:3706341|NC_007484|77163561|calcium-binding EF-hand|NC_007484|295301-295708||Nitrosococcus oceani ATCC 19707, complete genome.|2008-10-17|GenBank
Noc_0267080700000284	BLOCK3	944.222	886.565	987.889	943.053	1917.8	1886.4	1294.43	1287.05	0.948132			2.0779			1.41003			1.97013			284|0|0807|CDS|Noc_0267|GI:77163802;InterPro:IPR002048;GeneID:3706341|NC_007484|77163561|calcium-binding EF-hand|NC_007484|295301-295708||Nitrosococcus oceani ATCC 19707, complete genome.|2008-10-17|GenBank
Noc_0267080700000284	BLOCK4	852.795	850.967	756.751	906.572	1771.86	1610.16	1116.29	1148.33	1.02431			1.98503			1.32919			2.03329			284|0|0807|CDS|Noc_0267|GI:77163802;InterPro:IPR002048;GeneID:3706341|NC_007484|77163561|calcium-binding EF-hand|NC_007484|295301-295708||Nitrosococcus oceani ATCC 19707, complete genome.|2008-10-17|GenBank
Noc_0268080700000285	BLOCK1	460.356	456.33	397.296	429.451	585.861	540.783	378.435	424.136	1.10879	1.07626	0.0613825	1.22904	1.30594	0.084563	0.875514	0.959511	0.0772304	1.36274	1.40215	0.043726	285|0|0807|CDS|Noc_0268|GI:77163803;InterPro:IPR005474;InterPro:IPR005475;InterPro:IPR005476;GeneID:3706439|NC_007484|77163561|transketolase|NC_007484|295857-297677|catalyzes the formation of ribose 5-phosphate and xylulose 5-phosphate from sedoheptulose 7-phosphate and glyceraldehyde 3-phosphate; can transfer ketol groups between several groups; in Escherichia coli there are two tkt genes, tktA …
Noc_0268080700000285	BLOCK2	518.251	421.181	398.527	428.699	637.185	567.121	419.561	446.854	1.13564			1.28195			0.922276			1.45584			285|0|0807|CDS|Noc_0268|GI:77163803;InterPro:IPR005474;InterPro:IPR005475;InterPro:IPR005476;GeneID:3706439|NC_007484|77163561|transketolase|NC_007484|295857-297677|catalyzes the formation of ribose 5-phosphate and xylulose 5-phosphate from sedoheptulose 7-phosphate and glyceraldehyde 3-phosphate; can transfer ketol groups between several groups; in Escherichia coli there are two tkt genes, tktA …
Noc_0268080700000285	BLOCK3	435.965	470.755	415.837	435.038	601.217	564.927	473.431	422.134	1.06563			1.28611			0.987697			1.37052			285|0|0807|CDS|Noc_0268|GI:77163803;InterPro:IPR005474;InterPro:IPR005475;InterPro:IPR005476;GeneID:3706439|NC_007484|77163561|transketolase|NC_007484|295857-297677|catalyzes the formation of ribose 5-phosphate and xylulose 5-phosphate from sedoheptulose 7-phosphate and glyceraldehyde 3-phosphate; can transfer ketol groups between several groups; in Escherichia coli there are two tkt genes, tktA …
Noc_0268080700000285	BLOCK4	463.843	451.835	463.533	456.765	693.808	612.543	481.87	481.931	0.994979			1.42665			1.05256			1.41949			285|0|0807|CDS|Noc_0268|GI:77163803;InterPro:IPR005474;InterPro:IPR005475;InterPro:IPR005476;GeneID:3706439|NC_007484|77163561|transketolase|NC_007484|295857-297677|catalyzes the formation of ribose 5-phosphate and xylulose 5-phosphate from sedoheptulose 7-phosphate and glyceraldehyde 3-phosphate; can transfer ketol groups between several groups; in Escherichia coli there are two tkt genes, tktA …
Noc_0269080700000286	BLOCK1	1336.29	1391.35	1151.61	1193.53	1206.98	1183.77	1152.64	1068.1	1.1631	1.15461	0.0856687	0.876491	0.885786	0.100823	0.814166	0.810277	0.030901	1.01945	1.01627	0.0353353	286|0|0807|CDS|Noc_0269|GI:77163804;InterPro:IPR001585;InterPro:IPR004732;GeneID:3706440|NC_007484|77163561|transaldolase|NC_007484|297683-298813|catalyzes the reversible formation of D-erythrose 4-phosphate and D-fructose 6-phosphate from sedoheptulose 7-phosphate and D-glyceraldehyde 3-phosphate|Nitrosococcus oceani ATCC 19707, complete genome.|2008-10-17|GenBank
Noc_0269080700000286	BLOCK2	1346.27	1445.1	1182.89	1175.82	1147.41	1201.27	1213.83	1099.05	1.18343			0.841407			0.828586			0.995745			286|0|0807|CDS|Noc_0269|GI:77163804;InterPro:IPR001585;InterPro:IPR004732;GeneID:3706440|NC_007484|77163561|transaldolase|NC_007484|297683-298813|catalyzes the reversible formation of D-erythrose 4-phosphate and D-fructose 6-phosphate from sedoheptulose 7-phosphate and D-glyceraldehyde 3-phosphate|Nitrosococcus oceani ATCC 19707, complete genome.|2008-10-17|GenBank
Noc_0269080700000286	BLOCK3	1451.38	1351.16	1104.21	1161.42	1151.39	1080.65	1117.48	1027.88	1.23698			0.796435			0.765504			0.985177			286|0|0807|CDS|Noc_0269|GI:77163804;InterPro:IPR001585;InterPro:IPR004732;GeneID:3706440|NC_007484|77163561|transaldolase|NC_007484|297683-298813|catalyzes the reversible formation of D-erythrose 4-phosphate and D-fructose 6-phosphate from sedoheptulose 7-phosphate and D-glyceraldehyde 3-phosphate|Nitrosococcus oceani ATCC 19707, complete genome.|2008-10-17|GenBank
Noc_0269080700000286	BLOCK4	1459.9	1233.88	1285.8	1317.12	1320.95	1450.44	1192.83	1050.69	1.03491			1.02881			0.832851			1.06472			286|0|0807|CDS|Noc_0269|GI:77163804;InterPro:IPR001585;InterPro:IPR004732;GeneID:3706440|NC_007484|77163561|transaldolase|NC_007484|297683-298813|catalyzes the reversible formation of D-erythrose 4-phosphate and D-fructose 6-phosphate from sedoheptulose 7-phosphate and D-glyceraldehyde 3-phosphate|Nitrosococcus oceani ATCC 19707, complete genome.|2008-10-17|GenBank
Noc_0270080700000287	BLOCK1	284.122	301.567	319.47	319.399	359.938	326.326	277.875	299.387	0.916759	0.972193	0.0413836	1.17172	1.09115	0.0594828	0.985612	0.965652	0.0200168	1.07419	1.05899	0.0143927	287|0|0807|CDS|Noc_0270|GI:77163805;InterPro:IPR000326;GeneID:3706441|NC_007484|77163561|phosphoesterase, PA-phosphatase related|NC_007484|298816-299556||Nitrosococcus oceani ATCC 19707, complete genome.|2008-10-17|GenBank
Noc_0270080700000287	BLOCK2	311.739	344.615	319.153	355.66	373.04	347.201	306.891	335.377	0.972646			1.09734			0.978538			1.06732			287|0|0807|CDS|Noc_0270|GI:77163805;InterPro:IPR000326;GeneID:3706441|NC_007484|77163561|phosphoesterase, PA-phosphatase related|NC_007484|298816-299556||Nitrosococcus oceani ATCC 19707, complete genome.|2008-10-17|GenBank
Noc_0270080700000287	BLOCK3	320.438	322.798	306.762	326.148	339.722	326.081	291.86	314.212	1.01631			1.03508			0.942224			1.05197			287|0|0807|CDS|Noc_0270|GI:77163805;InterPro:IPR000326;GeneID:3706441|NC_007484|77163561|phosphoesterase, PA-phosphatase related|NC_007484|298816-299556||Nitrosococcus oceani ATCC 19707, complete genome.|2008-10-17|GenBank
Noc_0270080700000287	BLOCK4	317.29	335.562	321.763	342.342	360.258	332.074	298.069	326.212	0.983054			1.06047			0.956236			1.0425			287|0|0807|CDS|Noc_0270|GI:77163805;InterPro:IPR000326;GeneID:3706441|NC_007484|77163561|phosphoesterase, PA-phosphatase related|NC_007484|298816-299556||Nitrosococcus oceani ATCC 19707, complete genome.|2008-10-17|GenBank
Noc_0271080700000288	BLOCK1	896.308	1098.11	720.189	702.814	703.629	494.389	780.735	799.788	1.40155	1.33252	0.0536086	0.600686	0.638276	0.0275419	0.792475	0.777202	0.0102487	0.841894	0.849883	0.0329384	288|0|0807|CDS|Noc_0271|GI:77163806;InterPro:IPR000868;GeneID:3706442|NC_007484|77163561|nicotinamidase|NC_007484|299700-300365||Nitrosococcus oceani ATCC 19707, complete genome.|2008-10-17|GenBank
Noc_0271080700000288	BLOCK2	871.707	745.978	678.375	594.645	545.942	481.714	630.718	615.908	1.27075			0.635263			0.770623			0.807258			288|0|0807|CDS|Noc_0271|GI:77163806;InterPro:IPR000868;GeneID:3706442|NC_007484|77163561|nicotinamidase|NC_007484|299700-300365||Nitrosococcus oceani ATCC 19707, complete genome.|2008-10-17|GenBank
Noc_0271080700000288	BLOCK3	830.976	977.89	647.303	716.577	654.106	530.239	644.344	752.534	1.32627			0.654745			0.77224			0.868365			288|0|0807|CDS|Noc_0271|GI:77163806;InterPro:IPR000868;GeneID:3706442|NC_007484|77163561|nicotinamidase|NC_007484|299700-300365||Nitrosococcus oceani ATCC 19707, complete genome.|2008-10-17|GenBank
Noc_0271080700000288	BLOCK4	865.219	918.48	709.153	630.436	728.419	453.119	728.678	650.956	1.33153			0.662409			0.773468			0.882015			288|0|0807|CDS|Noc_0271|GI:77163806;InterPro:IPR000868;GeneID:3706442|NC_007484|77163561|nicotinamidase|NC_007484|299700-300365||Nitrosococcus oceani ATCC 19707, complete genome.|2008-10-17|GenBank
Noc_0272080700000289	BLOCK1	2641.06	3257.53	2608.34	2905.96	4672.78	4249.65	3262.04	3990.66	1.06969	1.16236	0.0768153	1.51264	1.36327	0.104937	1.22957	1.23203	0.0580607	1.61805	1.5801	0.0779863	289|0|0807|CDS|Noc_0272|GI:77163807;InterPro:IPR000642;InterPro:IPR003593;InterPro:IPR003959;InterPro:IPR003960;InterPro:IPR005936;InterPro:IPR011546;GeneID:3706443|NC_007484|77163561|peptidase M41, FtsH|NC_007484|300556-302475||Nitrosococcus oceani ATCC 19707, complete genome.|2008-10-17|GenBank
Noc_0272080700000289	BLOCK2	3627.14	3258.95	2885.64	3153.15	4227.85	4608.51	4306.45	4528.67	1.14031			1.28322			1.28304			1.46327			289|0|0807|CDS|Noc_0272|GI:77163807;InterPro:IPR000642;InterPro:IPR003593;InterPro:IPR003959;InterPro:IPR003960;InterPro:IPR005936;InterPro:IPR011546;GeneID:3706443|NC_007484|77163561|peptidase M41, FtsH|NC_007484|300556-302475||Nitrosococcus oceani ATCC 19707, complete genome.|2008-10-17|GenBank
Noc_0272080700000289	BLOCK3	2942.64	3646.63	2686.94	2860.95	4661.58	4296.76	3499.63	4087.98	1.18771			1.35954			1.15151			1.61473			289|0|0807|CDS|Noc_0272|GI:77163807;InterPro:IPR000642;InterPro:IPR003593;InterPro:IPR003959;InterPro:IPR003960;InterPro:IPR005936;InterPro:IPR011546;GeneID:3706443|NC_007484|77163561|peptidase M41, FtsH|NC_007484|300556-302475||Nitrosococcus oceani ATCC 19707, complete genome.|2008-10-17|GenBank
Noc_0272080700000289	BLOCK4	3007.57	3171.59	2373.51	2563.03	4103.23	3915.32	3922.86	3887.56	1.25172			1.29768			1.26399			1.62433			289|0|0807|CDS|Noc_0272|GI:77163807;InterPro:IPR000642;InterPro:IPR003593;InterPro:IPR003959;InterPro:IPR003960;InterPro:IPR005936;InterPro:IPR011546;GeneID:3706443|NC_007484|77163561|peptidase M41, FtsH|NC_007484|300556-302475||Nitrosococcus oceani ATCC 19707, complete genome.|2008-10-17|GenBank
Noc_0273080700000290	BLOCK1	856.174	647.043	658.588	692.486	541.038	487.26	719.416	592.078	1.11261	1.0537	0.10068	0.684065	0.706317	0.0406569	0.872458	0.830494	0.0660784	0.761096	0.741956	0.0487563	290|0|0807|CDS|Noc_0273|GI:77163808;InterPro:IPR002078;InterPro:IPR002197;InterPro:IPR003593;GeneID:3706444|NC_007484|77163561|sigma-54 specific transcriptional regulator, Fis famliy|NC_007484|302493-303521||Nitrosococcus oceani ATCC 19707, complete genome.|2008-10-17|GenBank
Noc_0273080700000290	BLOCK2	837.014	800.362	842.434	744.747	621.413	610.569	720.262	565.643	1.03163			0.752412			0.785345			0.776207			290|0|0807|CDS|Noc_0273|GI:77163808;InterPro:IPR002078;InterPro:IPR002197;InterPro:IPR003593;GeneID:3706444|NC_007484|77163561|sigma-54 specific transcriptional regulator, Fis famliy|NC_007484|302493-303521||Nitrosococcus oceani ATCC 19707, complete genome.|2008-10-17|GenBank
Noc_0273080700000290	BLOCK3	875.408	688.501	667.09	694.245	580.182	455.662	626.317	568.377	1.14881			0.662343			0.763915			0.760903			290|0|0807|CDS|Noc_0273|GI:77163808;InterPro:IPR002078;InterPro:IPR002197;InterPro:IPR003593;GeneID:3706444|NC_007484|77163561|sigma-54 specific transcriptional regulator, Fis famliy|NC_007484|302493-303521||Nitrosococcus oceani ATCC 19707, complete genome.|2008-10-17|GenBank
Noc_0273080700000290	BLOCK4	663.278	748.204	784.412	746.868	561	464.37	705.613	565.083	0.921766			0.726449			0.900257			0.669616			290|0|0807|CDS|Noc_0273|GI:77163808;InterPro:IPR002078;InterPro:IPR002197;InterPro:IPR003593;GeneID:3706444|NC_007484|77163561|sigma-54 specific transcriptional regulator, Fis famliy|NC_007484|302493-303521||Nitrosococcus oceani ATCC 19707, complete genome.|2008-10-17|GenBank
Noc_0274080700000291	BLOCK1	760.079	845.723	1615.76	1388.67	4611.01	4952.7	4459.45	3089.86	0.534478	0.49329	0.081815	5.95572	6.93988	0.679964	4.70127	4.43007	0.597137	3.1832	3.42018	0.655673	291|0|0807|CDS|Noc_0274|GI:77163809;InterPro:IPR008462;GeneID:3706445|NC_007484|77163561|CsbD-like protein|NC_007484|303911-304117||Nitrosococcus oceani ATCC 19707, complete genome.|2008-10-17|GenBank
Noc_0274080700000291	BLOCK2	779.554	631.796	1281.65	1408.55	4961.33	5450.75	2615.62	2373.32	0.524625			7.37738			3.53487			3.87036			291|0|0807|CDS|Noc_0274|GI:77163809;InterPro:IPR008462;GeneID:3706445|NC_007484|77163561|CsbD-like protein|NC_007484|303911-304117||Nitrosococcus oceani ATCC 19707, complete genome.|2008-10-17|GenBank
Noc_0274080700000291	BLOCK3	707.779	745.58	2103.82	1812.7	4816.88	5380.14	3773.85	3107.01	0.371083			7.01617			4.73446			2.60359			291|0|0807|CDS|Noc_0274|GI:77163809;InterPro:IPR008462;GeneID:3706445|NC_007484|77163561|CsbD-like protein|NC_007484|303911-304117||Nitrosococcus oceani ATCC 19707, complete genome.|2008-10-17|GenBank
Noc_0274080700000291	BLOCK4	711.605	764.226	1285.92	1432.14	5218.88	5717.41	4292.9	2716.8	0.542972			7.41025			4.74966			4.02356			291|0|0807|CDS|Noc_0274|GI:77163809;InterPro:IPR008462;GeneID:3706445|NC_007484|77163561|CsbD-like protein|NC_007484|303911-304117||Nitrosococcus oceani ATCC 19707, complete genome.|2008-10-17|GenBank
Noc_0275080700000292	BLOCK1	1976.85	2110.4	1894.61	1785.6	391.236	443.743	1331.59	1280.01	1.11061	1.19733	0.0794309	0.204289	0.200298	0.00547146	0.638963	0.600344	0.0386575	0.226884	0.239538	0.0106321	292|0|0807|CDS|Noc_0275|GI:77163810;GeneID:3706446|NC_007484|77163561|hypothetical protein|NC_007484|304534-304974||Nitrosococcus oceani ATCC 19707, complete genome.|2008-10-17|GenBank
Noc_0275080700000292	BLOCK2	1897.1	2221.8	1744.07	1799.32	395.358	436.069	1062.21	1192.27	1.16242			0.201856			0.547351			0.234642			292|0|0807|CDS|Noc_0275|GI:77163810;GeneID:3706446|NC_007484|77163561|hypothetical protein|NC_007484|304534-304974||Nitrosococcus oceani ATCC 19707, complete genome.|2008-10-17|GenBank
Noc_0275080700000292	BLOCK3	2440.39	2869.97	2181.85	1917.21	512.89	507.914	1713.3	1546.54	1.29551			0.192229			0.613864			0.249034			292|0|0807|CDS|Noc_0275|GI:77163810;GeneID:3706446|NC_007484|77163561|hypothetical protein|NC_007484|304534-304974||Nitrosococcus oceani ATCC 19707, complete genome.|2008-10-17|GenBank
Noc_0275080700000292	BLOCK4	2189.25	2527.31	1860.73	2002.88	444.228	512.371	1456.3	1379.29	1.22076			0.202817			0.601197			0.247592			292|0|0807|CDS|Noc_0275|GI:77163810;GeneID:3706446|NC_007484|77163561|hypothetical protein|NC_007484|304534-304974||Nitrosococcus oceani ATCC 19707, complete genome.|2008-10-17|GenBank
Noc_0276080700000293	BLOCK1	2307.77	2630.36	1901.93	1659.54	507.837	608.276	2018.06	1819.57	1.38654	1.32737	0.0687757	0.226019	0.221323	0.0113088	0.777141	0.702568	0.0521319	0.313386	0.293439	0.0142135	293|0|0807|CDS|Noc_0276|GI:77163811;InterPro:IPR000792;InterPro:IPR001789;GeneID:3706447|NC_007484|77163561|two component transcription LuxR family regulatory protein|NC_007484|305219-305893||Nitrosococcus oceani ATCC 19707, complete genome.|2008-10-17|GenBank
Noc_0276080700000293	BLOCK2	2469.05	2661.89	2005.73	2074.01	538.354	615.281	1549.6	1916.07	1.25767			0.224839			0.675444			0.282772			293|0|0807|CDS|Noc_0276|GI:77163811;InterPro:IPR000792;InterPro:IPR001789;GeneID:3706447|NC_007484|77163561|two component transcription LuxR family regulatory protein|NC_007484|305219-305893||Nitrosococcus oceani ATCC 19707, complete genome.|2008-10-17|GenBank
Noc_0276080700000293	BLOCK3	2578.83	2573.4	1874.65	1841.68	536.346	518.095	1555.6	1843.48	1.38637			0.204657			0.65973			0.283732			293|0|0807|CDS|Noc_0276|GI:77163811;InterPro:IPR000792;InterPro:IPR001789;GeneID:3706447|NC_007484|77163561|two component transcription LuxR family regulatory protein|NC_007484|305219-305893||Nitrosococcus oceani ATCC 19707, complete genome.|2008-10-17|GenBank
Noc_0276080700000293	BLOCK4	2500.55	2763.1	2172.02	1943.72	610.819	598.655	1751.51	1922.29	1.27891			0.229779			0.697956			0.293866			293|0|0807|CDS|Noc_0276|GI:77163811;InterPro:IPR000792;InterPro:IPR001789;GeneID:3706447|NC_007484|77163561|two component transcription LuxR family regulatory protein|NC_007484|305219-305893||Nitrosococcus oceani ATCC 19707, complete genome.|2008-10-17|GenBank
Noc_0277080700000294	BLOCK1	3044.32	2747.58	3546.08	2922.19	2332.76	2266.19	3075.77	2698.39	0.895433	0.998781	0.0845664	0.794029	0.816915	0.0508635	0.996936	0.964484	0.0381067	0.711	0.817862	0.107584	294|0|0807|CDS|Noc_0277|GI:77163812;GeneID:3706448|NC_007484|77163561|streptogramin lyase|NC_007484|306117-307097||Nitrosococcus oceani ATCC 19707, complete genome.|2008-10-17|GenBank
Noc_0277080700000294	BLOCK2	2940.48	2583.19	2574.86	2493.45	2313.41	2274.61	2648.76	2474.19	1.08985			0.830609			0.927454			0.905236			294|0|0807|CDS|Noc_0277|GI:77163812;GeneID:3706448|NC_007484|77163561|streptogramin lyase|NC_007484|306117-307097||Nitrosococcus oceani ATCC 19707, complete genome.|2008-10-17|GenBank
Noc_0277080700000294	BLOCK3	3269.56	3097.2	3592.77	2969.26	2246.82	2606.66	3188.28	2769.59	0.970241			0.762316			0.935778			0.739631			294|0|0807|CDS|Noc_0277|GI:77163812;GeneID:3706448|NC_007484|77163561|streptogramin lyase|NC_007484|306117-307097||Nitrosococcus oceani ATCC 19707, complete genome.|2008-10-17|GenBank
Noc_0277080700000294	BLOCK4	2956.86	2768.56	3009.13	2498.19	2565.09	2477.31	3061.88	2650.77	1.0396			0.880704			0.99777			0.915581			294|0|0807|CDS|Noc_0277|GI:77163812;GeneID:3706448|NC_007484|77163561|streptogramin lyase|NC_007484|306117-307097||Nitrosococcus oceani ATCC 19707, complete genome.|2008-10-17|GenBank
Noc_0278080700000295	BLOCK1	276.243	308.804	305.305	320.907	1189.91	953.538	335.111	408.954	0.934264	0.926638	0.0177672	3.66372	3.41907	0.243451	1.2718	1.31562	0.0326375	3.42288	3.16738	0.219745	295|0|0807|CDS|Noc_0278|GI:77163813;InterPro:IPR007055;GeneID:3706449|NC_007484|77163561|periplasmic or secreted lipoprotein|NC_007484|307626-307937||Nitrosococcus oceani ATCC 19707, complete genome.|2008-10-17|GenBank
Noc_0278080700000295	BLOCK2	276.074	268.067	292.885	287.648	942.76	735.218	338.181	396.433	0.937311			3.08372			1.35004			2.89041			295|0|0807|CDS|Noc_0278|GI:77163813;InterPro:IPR007055;GeneID:3706449|NC_007484|77163561|periplasmic or secreted lipoprotein|NC_007484|307626-307937||Nitrosococcus oceani ATCC 19707, complete genome.|2008-10-17|GenBank
Noc_0278080700000295	BLOCK3	264.027	273.386	294.153	302.933	1007.31	868.613	327.967	378.985	0.900059			3.49066			1.31547			3.1418			295|0|0807|CDS|Noc_0278|GI:77163813;InterPro:IPR007055;GeneID:3706449|NC_007484|77163561|periplasmic or secreted lipoprotein|NC_007484|307626-307937||Nitrosococcus oceani ATCC 19707, complete genome.|2008-10-17|GenBank
Noc_0278080700000295	BLOCK4	264.749	274.491	282.441	294.339	999.705	854.306	341.44	373.13	0.934916			3.43819			1.32514			3.21442			295|0|0807|CDS|Noc_0278|GI:77163813;InterPro:IPR007055;GeneID:3706449|NC_007484|77163561|periplasmic or secreted lipoprotein|NC_007484|307626-307937||Nitrosococcus oceani ATCC 19707, complete genome.|2008-10-17|GenBank
Noc_0279080700000296	BLOCK1	613.073	632.699	609.399	527.403	431.175	421.715	472.819	475.397	1.09586	1.09725	0.0693292	0.684628	0.701006	0.049494	0.761147	0.766213	0.0139669	0.750254	0.766903	0.0225326	296|0|0807|CDS|Noc_0279|GI:77163814;InterPro:IPR001687;InterPro:IPR003439;InterPro:IPR003593;GeneID:3706450|NC_007484|77163561|ABC transporter, ATPase subunit|NC_007484|307968-309128||Nitrosococcus oceani ATCC 19707, complete genome.|2008-10-17|GenBank
Noc_0279080700000296	BLOCK2	484.826	510.223	498.637	470.953	399.004	368.271	379.3	373.829	1.02626			0.771093			0.756876			0.79134			296|0|0807|CDS|Noc_0279|GI:77163814;InterPro:IPR001687;InterPro:IPR003439;InterPro:IPR003593;GeneID:3706450|NC_007484|77163561|ABC transporter, ATPase subunit|NC_007484|307968-309128||Nitrosococcus oceani ATCC 19707, complete genome.|2008-10-17|GenBank
Noc_0279080700000296	BLOCK3	513.447	606.889	518.029	523.826	399.446	377.179	437.122	444.572	1.07533			0.693207			0.786991			0.745424			296|0|0807|CDS|Noc_0279|GI:77163814;InterPro:IPR001687;InterPro:IPR003439;InterPro:IPR003593;GeneID:3706450|NC_007484|77163561|ABC transporter, ATPase subunit|NC_007484|307968-309128||Nitrosococcus oceani ATCC 19707, complete genome.|2008-10-17|GenBank
Noc_0279080700000296	BLOCK4	566.949	597.701	515.346	462.059	408.932	354.026	425.973	458.97	1.19157			0.655096			0.759836			0.780596			296|0|0807|CDS|Noc_0279|GI:77163814;InterPro:IPR001687;InterPro:IPR003439;InterPro:IPR003593;GeneID:3706450|NC_007484|77163561|ABC transporter, ATPase subunit|NC_007484|307968-309128||Nitrosococcus oceani ATCC 19707, complete genome.|2008-10-17|GenBank
Noc_0280080700000297	BLOCK1	18897.6	16984.2	15983.9	12234.5	4597.69	4790.83	9606.22	8890.21	1.27158	1.24753	0.0622446	0.261651	0.253075	0.0114267	0.515482	0.530361	0.0264641	0.332709	0.31535	0.0122913	297|0|0807|CDS|Noc_0280|GI:77163815;InterPro:IPR000515;GeneID:3706451|NC_007484|77163561|ABC transporter, inner membrane subunit|NC_007484|309133-309975||Nitrosococcus oceani ATCC 19707, complete genome.|2008-10-17|GenBank
Noc_0280080700000297	BLOCK2	14730.6	12990.5	12512.9	11497.8	3265.09	4054.76	8087.05	7433.14	1.15453			0.264054			0.55987			0.304858			297|0|0807|CDS|Noc_0280|GI:77163815;InterPro:IPR000515;GeneID:3706451|NC_007484|77163561|ABC transporter, inner membrane subunit|NC_007484|309133-309975||Nitrosococcus oceani ATCC 19707, complete genome.|2008-10-17|GenBank
Noc_0280080700000297	BLOCK3	20374.8	17424.4	16746.7	12669.8	4112.7	5151.54	10291.2	8676.89	1.28497			0.24509			0.501811			0.314933			297|0|0807|CDS|Noc_0280|GI:77163815;InterPro:IPR000515;GeneID:3706451|NC_007484|77163561|ABC transporter, inner membrane subunit|NC_007484|309133-309975||Nitrosococcus oceani ATCC 19707, complete genome.|2008-10-17|GenBank
Noc_0280080700000297	BLOCK4	17880.4	16068.5	15901.6	10640.5	3915.63	4283.18	9694.57	8783.14	1.27906			0.241505			0.544281			0.308899			297|0|0807|CDS|Noc_0280|GI:77163815;InterPro:IPR000515;GeneID:3706451|NC_007484|77163561|ABC transporter, inner membrane subunit|NC_007484|309133-309975||Nitrosococcus oceani ATCC 19707, complete genome.|2008-10-17|GenBank
Noc_0281080700000298	BLOCK1	5765.92	6011.23	5454.61	4608.34	1619.53	1666.07	3493.42	3059.87	1.17035	1.24402	0.0782075	0.278981	0.285162	0.0134402	0.556441	0.516921	0.0347413	0.326505	0.355202	0.0346181	298|0|0807|CDS|Noc_0281|GI:77163816;InterPro:IPR000515;GeneID:3706452|NC_007484|77163561|ABC transporter, inner membrane subunit|NC_007484|309978-310856||Nitrosococcus oceani ATCC 19707, complete genome.|2008-10-17|GenBank
Noc_0281080700000298	BLOCK2	5559.64	5843.58	4600.51	3924.09	1494.62	1761.36	2382.91	3011.87	1.33769			0.285531			0.473092			0.38195			298|0|0807|CDS|Noc_0281|GI:77163816;InterPro:IPR000515;GeneID:3706452|NC_007484|77163561|ABC transporter, inner membrane subunit|NC_007484|309978-310856||Nitrosococcus oceani ATCC 19707, complete genome.|2008-10-17|GenBank
Noc_0281080700000298	BLOCK3	4829.2	5372.92	4540.28	3439.78	1404.67	1693.39	2600.99	2612.8	1.27845			0.303668			0.511049			0.388225			298|0|0807|CDS|Noc_0281|GI:77163816;InterPro:IPR000515;GeneID:3706452|NC_007484|77163561|ABC transporter, inner membrane subunit|NC_007484|309978-310856||Nitrosococcus oceani ATCC 19707, complete genome.|2008-10-17|GenBank
Noc_0281080700000298	BLOCK4	6029.67	5435.55	5155.32	4482.65	1470.85	1653.07	3084.96	2958.36	1.18959			0.27247			0.5271			0.324127			298|0|0807|CDS|Noc_0281|GI:77163816;InterPro:IPR000515;GeneID:3706452|NC_007484|77163561|ABC transporter, inner membrane subunit|NC_007484|309978-310856||Nitrosococcus oceani ATCC 19707, complete genome.|2008-10-17|GenBank
Noc_0282080700000299	BLOCK1	1529.85	1338.77	1280.48	1027.49	782.824	956.023	1099.83	943.164	1.24292	1.1756	0.105994	0.606161	0.635783	0.0683289	0.712185	0.72804	0.0304038	0.753409	0.742078	0.0186356	299|0|0807|CDS|Noc_0282|GI:77163817;InterPro:IPR006059;GeneID:3706453|NC_007484|77163561|extracellular solute-binding protein|NC_007484|310853-312124||Nitrosococcus oceani ATCC 19707, complete genome.|2008-10-17|GenBank
Noc_0282080700000299	BLOCK2	1683.91	1377.5	1291.4	1138.87	818.372	918.064	1288.68	983.226	1.2597			0.567203			0.742111			0.714503			299|0|0807|CDS|Noc_0282|GI:77163817;InterPro:IPR006059;GeneID:3706453|NC_007484|77163561|extracellular solute-binding protein|NC_007484|310853-312124||Nitrosococcus oceani ATCC 19707, complete genome.|2008-10-17|GenBank
Noc_0282080700000299	BLOCK3	1369.68	1548.64	1373.22	1115.1	798.91	1075.92	1182.7	845.116	1.17281			0.642434			0.694857			0.753453			299|0|0807|CDS|Noc_0282|GI:77163817;InterPro:IPR006059;GeneID:3706453|NC_007484|77163561|extracellular solute-binding protein|NC_007484|310853-312124||Nitrosococcus oceani ATCC 19707, complete genome.|2008-10-17|GenBank
Noc_0282080700000299	BLOCK4	1174.74	1239.28	1390.49	960.149	766.669	989.131	1045.57	796.341	1.02696			0.727334			0.763007			0.746946			299|0|0807|CDS|Noc_0282|GI:77163817;InterPro:IPR006059;GeneID:3706453|NC_007484|77163561|extracellular solute-binding protein|NC_007484|310853-312124||Nitrosococcus oceani ATCC 19707, complete genome.|2008-10-17|GenBank
Noc_0283080700000300	BLOCK1	761.329	957.342	897.378	818.55	1508.1	1355.3	1127.47	1461.18	1.0016	0.937312	0.0904098	1.66605	1.76524	0.0955549	1.5062	1.43034	0.12568	1.66872	1.64835	0.0777755	300|0|0807|CDS|Noc_0283|GI:77163818;InterPro:IPR001387;GeneID:3706454|NC_007484|77163561|XRE family transcriptional regulator|NC_007484|312416-312724||Nitrosococcus oceani ATCC 19707, complete genome.|2008-10-17|GenBank
Noc_0283080700000300	BLOCK2	797.458	960.938	988.448	1032.47	1527.73	1715.47	1165.08	1469.31	0.870099			1.84441			1.49818			1.60482			300|0|0807|CDS|Noc_0283|GI:77163818;InterPro:IPR001387;GeneID:3706454|NC_007484|77163561|XRE family transcriptional regulator|NC_007484|312416-312724||Nitrosococcus oceani ATCC 19707, complete genome.|2008-10-17|GenBank
Noc_0283080700000300	BLOCK3	869.111	1010.64	888.335	940.491	1652.38	1544.7	861.061	1475.35	1.02785			1.7008			1.24294			1.74816			300|0|0807|CDS|Noc_0283|GI:77163818;InterPro:IPR001387;GeneID:3706454|NC_007484|77163561|XRE family transcriptional regulator|NC_007484|312416-312724||Nitrosococcus oceani ATCC 19707, complete genome.|2008-10-17|GenBank
Noc_0283080700000300	BLOCK4	848.724	930.891	1009.79	1084.6	1532.82	1758.95	1140.91	1482.31	0.849704			1.84971			1.47404			1.5717			300|0|0807|CDS|Noc_0283|GI:77163818;InterPro:IPR001387;GeneID:3706454|NC_007484|77163561|XRE family transcriptional regulator|NC_007484|312416-312724||Nitrosococcus oceani ATCC 19707, complete genome.|2008-10-17|GenBank
Noc_0284080700000301	BLOCK1	1593.32	1667.62	1625.21	1367.55	2542.99	2768.45	2329.2	2188.11	1.08961	0.972832	0.0831876	1.62881	1.79589	0.139611	1.38528	1.54535	0.142422	1.77477	1.73942	0.0651708	301|0|0807|CDS|Noc_0284|GI:77163819;GeneID:3706455|NC_007484|77163561|hypothetical protein|NC_007484|312711-313049||Nitrosococcus oceani ATCC 19707, complete genome.|2008-10-17|GenBank
Noc_0284080700000301	BLOCK2	1868.81	1707.87	1979.66	1696.33	2670.17	3586.58	2693.99	2552.84	0.972981			1.74932			1.46696			1.70205			301|0|0807|CDS|Noc_0284|GI:77163819;GeneID:3706455|NC_007484|77163561|hypothetical protein|NC_007484|312711-313049||Nitrosococcus oceani ATCC 19707, complete genome.|2008-10-17|GenBank
Noc_0284080700000301	BLOCK3	1714.39	1782.47	1975.7	1899.47	3025.74	3443.4	2953.31	2804.28	0.902376			1.84998			1.6465			1.66938			301|0|0807|CDS|Noc_0284|GI:77163819;GeneID:3706455|NC_007484|77163561|hypothetical protein|NC_007484|312711-313049||Nitrosococcus oceani ATCC 19707, complete genome.|2008-10-17|GenBank
Noc_0284080700000301	BLOCK4	1513.24	1355.57	1764.45	1332.4	2833.79	2776.06	2272.25	2554.98	0.926362			1.95546			1.68266			1.81147			301|0|0807|CDS|Noc_0284|GI:77163819;GeneID:3706455|NC_007484|77163561|hypothetical protein|NC_007484|312711-313049||Nitrosococcus oceani ATCC 19707, complete genome.|2008-10-17|GenBank
Noc_0285080700000302	BLOCK1	209.697	215.501	211.705	221.562	204.517	199.884	200.427	218.261	0.981377	0.989306	0.00581769	0.951088	0.961237	0.0138302	0.984688	0.999543	0.010097	0.933376	0.951006	0.0184977	302|0|0807|CDS|Noc_0285|GI:77163820;GeneID:3706456|NC_007484|77163561|hypothetical protein|NC_007484|313451-313711||Nitrosococcus oceani ATCC 19707, complete genome.|2008-10-17|GenBank
Noc_0285080700000302	BLOCK2	207.264	210.043	207.673	211.663	206.038	203.535	203.828	216.135	0.995163			0.981465			1.00636			0.976717			302|0|0807|CDS|Noc_0285|GI:77163820;GeneID:3706456|NC_007484|77163561|hypothetical protein|NC_007484|313451-313711||Nitrosococcus oceani ATCC 19707, complete genome.|2008-10-17|GenBank
Noc_0285080700000302	BLOCK3	206.02	206.846	208.237	208.213	199.734	196.007	202.272	212.8	0.991395			0.958524			1.00534			0.950276			302|0|0807|CDS|Noc_0285|GI:77163820;GeneID:3706456|NC_007484|77163561|hypothetical protein|NC_007484|313451-313711||Nitrosococcus oceani ATCC 19707, complete genome.|2008-10-17|GenBank
Noc_0285080700000302	BLOCK4	208.586	209.857	208.73	214.243	201.505	197.635	204.041	215.146	0.989291			0.95387			1.00178			0.943654			302|0|0807|CDS|Noc_0285|GI:77163820;GeneID:3706456|NC_007484|77163561|hypothetical protein|NC_007484|313451-313711||Nitrosococcus oceani ATCC 19707, complete genome.|2008-10-17|GenBank
Noc_0287080700000303	BLOCK1	1360.37	1454.85	1284.67	1337.18	737.593	681.097	1342.95	1400.75	1.07375	1.0306	0.0524072	0.503935	0.495108	0.0471487	0.974597	1.02008	0.0827952	0.541102	0.509417	0.0423647	303|0|0807|CDS|Noc_0287|GI:77163821;GeneID:3706458|NC_007484|77163561|hypothetical protein|NC_007484|314145-315260||Nitrosococcus oceani ATCC 19707, complete genome.|2008-10-17|GenBank
Noc_0287080700000303	BLOCK2	1191.2	1147.62	1367.5	1015.36	688.953	616.257	1268.73	1325.24	0.981517			0.558063			1.10909			0.547749			303|0|0807|CDS|Noc_0287|GI:77163821;GeneID:3706458|NC_007484|77163561|hypothetical protein|NC_007484|314145-315260||Nitrosococcus oceani ATCC 19707, complete genome.|2008-10-17|GenBank
Noc_0287080700000303	BLOCK3	1170.63	1157.65	1222.6	1131.27	605.1	475.901	1172.28	1313.63	0.989128			0.464291			1.0677			0.459244			303|0|0807|CDS|Noc_0287|GI:77163821;GeneID:3706458|NC_007484|77163561|hypothetical protein|NC_007484|314145-315260||Nitrosococcus oceani ATCC 19707, complete genome.|2008-10-17|GenBank
Noc_0287080700000303	BLOCK4	1662.67	1912.77	1765.47	1551.21	791.81	831.952	1600.11	1721.27	1.07802			0.454144			0.928944			0.489575			303|0|0807|CDS|Noc_0287|GI:77163821;GeneID:3706458|NC_007484|77163561|hypothetical protein|NC_007484|314145-315260||Nitrosococcus oceani ATCC 19707, complete genome.|2008-10-17|GenBank
[truncated: 10,904 more rows]
